# Supplementary material for: Heterogeneity of outcomes in randomized controlled trials on implant prosthodontic therapy is hindering comparative effectiveness research: meta-research study
Source: BMC Oral Health. 2023 Nov 22;23:908. doi: 10.1186/s12903-023-03658-9 (PMC10666438; doi:10.1186/s12903-023-03658-9)
Supplement: Supplementary file 2 — Supplementary Material 2: List of included systematic reviews and randomized controlled trials [file 12903_2023_3658_MOESM2_ESM.xlsx]

## Sheet: Sheet1
SYSTEMATIC REVIEW'S TITLLE	SR ID	RANDOMISED CONTROLLED TRIAL TITLE	RCT ID (USED WHEN DESCRIBING PARTICULAR RCT IN FULL TEXT)
Interventions for replacing missing teeth: alveolar ridge preservation techniques for dental implant site development	Atieh 2021	Barone A, Orlando B, Cingano L, Marconcini S, Derchi G, Covani U. A randomized clinical trial to evaluate and compare implants placed in augmented versus non-augmented extraction sockets: 3-year results. J Periodontol. 2012 Jul;83(7):836-46. doi: 10.1902/jop.2011.110205. Epub 2011 Dec 5. PMID: 22141358.	Barone 2012
		Brkovic BM, Prasad HS, Rohrer MD, Konandreas G, Agrogiannis G, Antunovic D, Sándor GK. Beta-tricalcium phosphate/type I collagen cones with or without a barrier membrane in human extraction socket healing: clinical, histologic, histomorphometric, and immunohistochemical evaluation. Clin Oral Investig. 2012 Apr;16(2):581-90. doi: 10.1007/s00784-011-0531-1. Epub 2011 Mar 3. PMID: 21369794.	Brkovic 2012
		Cha JK, Song YW, Park SH, Jung RE, Jung UW, Thoma DS. Alveolar ridge preservation in the posterior maxilla reduces vertical dimensional change: A randomized controlled clinical trial. Clin Oral Implants Res. 2019 Jun;30(6):515-523. doi: 10.1111/clr.13436. Epub 2019 May 13. PMID: 30980771.	Cha 2019
		Fernandes PG, Novaes AB Jr, de Queiroz AC, de Souza SL, Taba M Jr, Palioto DB, Grisi MF. Ridge preservation with acellular dermal matrix and anorganic bone matrix cell-binding peptide P-15 after tooth extraction in humans. J Periodontol. 2011 Jan;82(1):72-9. doi: 10.1902/jop.2010.100241. Epub 2010 Aug 19. PMID: 20722531.	Fernandes 2011
		Festa VM, Addabbo F, Laino L, Femiano F, Rullo R. Porcine-derived xenograft combined with a soft cortical membrane versus extraction alone for implant site development: a clinical study in humans. Clin Implant Dent Relat Res. 2013 Oct;15(5):707-13. doi: 10.1111/j.1708-8208.2011.00398.x. Epub 2011 Nov 14. PMID: 22082037.	Festa 2013
		Fischer KR, Mühlemann S, Jung RE, Friedmann A, Fickl S. Dimensional Evaluation of Different Ridge Preservation Techniques with a Bovine Xenograft: A Randomized Controlled Clinical Trial. Int J Periodontics Restorative Dent. 2018 Jul/Aug;38(4):549-556. doi: 10.11607/prd.3636. PMID: 29889920.	Fischer 2018
		Gholami GA, Najafi B, Mashhadiabbas F, Goetz W, Najafi S. Clinical, histologic and histomorphometric evaluation of socket preservation using a synthetic nanocrystalline hydroxyapatite in comparison with a bovine xenograft: a randomized clinical trial. Clin Oral Implants Res. 2012 Oct;23(10):1198-204. doi: 10.1111/j.1600-0501.2011.02288.x. Epub 2011 Aug 18. PMID: 22092485.	Gholami 2012
		Hoang TN, Mealey BL. Histologic comparison of healing after ridge preservation using human demineralized bone matrix putty with one versus two different-sized bone particles. J Periodontol. 2012 Feb;83(2):174-81. doi: 10.1902/jop.2011.110209. Epub 2011 Jun 21. PMID: 21692633.	Hoang 2012
		Iorio-Siciliano V, Blasi A, Nicolò M, Iorio-Siciliano A, Riccitiello F, Ramaglia L. Clinical Outcomes of Socket Preservation Using Bovine-Derived Xenograft Collagen and Collagen Membrane Post-Tooth Extraction: A 6-Month Randomized Controlled Clinical Trial. Int J Periodontics Restorative Dent. 2017 Sep/Oct;37(5):e290-e296. doi: 10.11607/prd.2474. PMID: 28817143.	Iorio-Siciliano 2017
		Iorio-Siciliano V, Ramaglia L, Blasi A, Bucci P, Nuzzolo P, Riccitiello F, Nicolò M. Dimensional changes following alveolar ridge preservation in the posterior area using bovine-derived xenografts and collagen membrane compared to spontaneous healing: a 6-month randomized controlled clinical trial. Clin Oral Investig. 2020 Feb;24(2):1013-1023. doi: 10.1007/s00784-019-02979-w. Epub 2019 Jul 8. PMI…	Iorio-Siciliano 2020
		Madan R, Mohan R, Bains VK, Gupta V, Singh GP, Madan M. Analysis of socket preservation using polylactide and polyglycolide (PLA-PGA) sponge: a clinical, radiographic, and histologic study. Int J Periodontics Restorative Dent. 2014 Mar-Apr;34(2):e36-42. doi: 10.11607/prd.1375. PMID: 24600665.	Madan 2014
		Pang C, Ding Y, Zhou H, Qin R, Hou R, Zhang G, Hu K. Alveolar ridge preservation with deproteinized bovine bone graft and collagen membrane and delayed implants. J Craniofac Surg. 2014 Sep;25(5):1698-702. doi: 10.1097/SCS.0000000000000887. PMID: 25148644.	Pang 2014
		Patel K, Mardas N, Donos N. Radiographic and clinical outcomes of implants placed in ridge preserved sites: a 12-month post-loading follow-up. Clin Oral Implants Res. 2013 Jun;24(6):599-605. doi: 10.1111/j.1600-0501.2012.02500.x. Epub 2012 Jun 3. PMID: 22672611.	Patel 2013
		Santana R, Gyurko R, Kanasi E, Xu WP, Dibart S. Synthetic polymeric barrier membrane associated with blood coagulum, human allograft, or bovine bone substitute for ridge preservation: a randomized, controlled, clinical and histological trial. Int J Oral Maxillofac Surg. 2019 May;48(5):675-683. doi: 10.1016/j.ijom.2018.02.012. Epub 2018 Nov 7. PMID: 31014520.	Santana 2019
		Scheyer ET, Heard R, Janakievski J, Mandelaris G, Nevins ML, Pickering SR, Richardson CR, Pope B, Toback G, Velásquez D, Nagursky H. A randomized, controlled, multicentre clinical trial of post-extraction alveolar ridge preservation. J Clin Periodontol. 2016 Dec;43(12):1188-1199. doi: 10.1111/jcpe.12623. Epub 2016 Oct 21. PMID: 27617409; PMCID: PMC5132058.	Scheyer 2016
		Serrano Méndez CA, Lang NP, Caneva M, Ramírez Lemus G, Mora Solano G, Botticelli D. Comparison of allografts and xenografts used for alveolar ridge preservation. A clinical and histomorphometric RCT in humans. Clin Implant Dent Relat Res. 2017 Aug;19(4):608-615. doi: 10.1111/cid.12490. Epub 2017 May 2. PMID: 28466494.	Serrano Mendez 2017
Interventions for replacing missing teeth: antibiotics at dental implant placement to prevent complications	Esposito 2013	Abu-Ta'a M, Quirynen M, Teughels W, van Steenberghe D. Asepsis during periodontal surgery involving oral implants and the usefulness of peri-operative antibiotics: a prospective, randomized, controlled clinical trial. J Clin Periodontol. 2008 Jan;35(1):58-63. doi: 10.1111/j.1600-051X.2007.01162.x. Epub 2007 Nov 15. PMID: 18021264.	Abu-Ta'a 2008
		Anitua E, Aguirre JJ, Gorosabel A, Barrio P, Errazquin JM, Román P, Pla R, Carrete J, de Petro J, Orive G. A multicentre placebo-controlled randomised clinical trial of antibiotic prophylaxis for placement of single dental implants. Eur J Oral Implantol. 2009 Winter;2(4):283-92. PMID: 20467604.	Anitua 2009
		Caiazzo A, Casavecchia P, Barone A, Brugnami F. A pilot study to determine the effectiveness of different amoxicillin regimens in implant surgery. J Oral Implantol. 2011 Dec;37(6):691-6. doi: 10.1563/AAID-JOI-D-09-00134.1. Epub 2010 Jun 16. PMID: 20553148.	Caiazzo 2011
		Esposito M, Cannizzaro G, Bozzoli P, Consolo U, Felice P, Ferri V, Landriani S, Leone M, Magliano A, Pellitteri G, Todisco M, Torchio C. Efficacy of prophylactic antibiotics for dental implants: a multicentre placebo-controlled randomised clinical trial. Eur J Oral Implantol. 2008 Spring;1(1):23-31. PMID: 20467641.	Esposito 2008
		Esposito M, Cannizzaro G, Bozzoli P, Checchi L, Ferri V, Landriani S, Leone M, Todisco M, Torchio C, Testori T, Galli F, Felice P. Effectiveness of prophylactic antibiotics at placement of dental implants: a pragmatic multicentre placebo-controlled randomised clinical trial. Eur J Oral Implantol. 2010 Summer;3(2):135-43. PMID: 20623038.	Esposito 2010
		Nolan R, Kemmoona M, Polyzois I, Claffey N. The influence of prophylactic antibiotic administration on post-operative morbidity in dental implant surgery. A prospective double blind randomized controlled clinical trial. Clin Oral Implants Res. 2014 Feb;25(2):252-9. doi: 10.1111/clr.12124. Epub 2013 Feb 13. PMID: 23406290.	Nolan 2013
Interventions for replacing missing teeth: attachment systems for implant overdentures in edentulous jaws	Payne 2018	Cepa S, Koller B, Spies BC, Stampf S, Kohal RJ. Implant-retained prostheses: ball vs. conus attachments - A randomized controlled clinical trial. Clin Oral Implants Res. 2017 Feb;28(2):177-185. doi: 10.1111/clr.12779. Epub 2016 Jan 27. PMID: 26813242.	Cepa 2017
		Cristache CM, Muntianu LA, Burlibasa M, Didilescu AC. Five-year clinical trial using three attachment systems for implant overdentures. Clin Oral Implants Res. 2014 Feb;25(2):e171-8. doi: 10.1111/clr.12086. Epub 2012 Dec 21. PMID: 23278517.	Cristache 2014
		Cune M, Burgers M, van Kampen F, de Putter C, van der Bilt A. Mandibular overdentures retained by two implants: 10-year results from a crossover clinical trial comparing ball-socket and bar-clip attachments. Int J Prosthodont. 2010 Jul-Aug;23(4):310-7. PMID: 20617218.	Cune 2010
		Kappel S, Giannakopoulos NN, Eberhard L, Rammelsberg P, Eiffler C. Immediate Loading of Dental Implants in Edentulous Mandibles by Use of Locator® Attachments or Dolder® Bars: Two-Year Results from a Prospective Randomized Clinical Study. Clin Implant Dent Relat Res. 2016 Aug;18(4):752-61. doi: 10.1111/cid.12349. Epub 2015 May 7. PMID: 25950679.	Kappel 2016
		Naert I, Gizani S, Vuylsteke M, Van Steenberghe D. A 5-year prospective randomized clinical trial on the influence of splinted and unsplinted oral implants retaining a mandibular overdenture: prosthetic aspects and patient satisfaction. J Oral Rehabil. 1999 Mar;26(3):195-202. doi: 10.1046/j.1365-2842.1999.00369.x. PMID: 10194726.	Naert 1999
		Walton JN, MacEntee MI, Glick N. One-year prosthetic outcomes with implant overdentures: a randomized clinical trial. Int J Oral Maxillofac Implants. 2002 May-Jun;17(3):391-8. PMID: 12074455.	Walton 2002
Interventions for replacing missing teeth: augmentation procedures of the maxillary sinus	Esposito 2014	Cannizzaro G, Felice P, Leone M, Viola P, Esposito M. Early loading of implants in the atrophic posterior maxilla: lateral sinus lift with autogenous bone and Bio-Oss versus crestal mini sinus lift and 8-mm hydroxyapatite-coated implants. A randomised controlled clinical trial. Eur J Oral Implantol. 2009 Spring;2(1):25-38. PMID: 20467616.	Cannizzaro 2009
		Checchi L, Felice P, Antonini ES, Cosci F, Pellegrino G, Esposito M. Crestal sinus lift for implant rehabilitation: a randomised clinical trial comparing the Cosci and the Summers techniques. A preliminary report on complications and patient preference. Eur J Oral Implantol. 2010 Autumn;3(3):221-32. PMID: 20847992.	Checchi 2010
		Crespi R, Capparè P, Gherlone E. Sinus floor elevation by osteotome: hand mallet versus electric mallet. A prospective clinical study. Int J Oral Maxillofac Implants. 2012 Sep-Oct;27(5):1144-50. PMID: 23057028.	Crespi 2012
		Esposito M, Cannizzaro G, Soardi E, Pistilli R, Piattelli M, Corvino V, Felice P. Posterior atrophic jaws rehabilitated with prostheses supported by 6 mm-long, 4 mm-wide implants or by longer implants in augmented bone. Preliminary results from a pilot randomised controlled trial. Eur J Oral Implantol. 2012 Spring;5(1):19-33. PMID: 22518377.	Esposito 2012
		Felice P, Checchi V, Pistilli R, Scarano A, Pellegrino G, Esposito M. Bone augmentation versus 5-mm dental implants in posterior atrophic jaws. Four-month post-loading results from a randomised controlled clinical trial. Eur J Oral Implantol. 2009 Winter;2(4):267-81. PMID: 20467603.	Felice 2009a
		Felice P, Scarano A, Pistilli R, Checchi L, Piattelli M, Pellegrino G, Esposito M. A comparison of two techniques to augment maxillary sinuses using the lateral window approach: rigid synthetic resorbable barriers versus anorganic bovine bone. Five-month post-loading clinical and histological results of a pilot randomised controlled clinical trial. Eur J Oral Implantol. 2009 Winter;2(4):293-306. …	Felice 2009b
		Felice P, Soardi E, Pellegrino G, Pistilli R, Marchetti C, Gessaroli M, Esposito M. Treatment of the atrophic edentulous maxilla: short implants versus bone augmentation for placing longer implants. Five-month post-loading results of a pilot randomised controlled trial. Eur J Oral Implantol. 2011 Autumn;4(3):191-202. PMID: 22043464.	Felice 2011
		Felice P, Pistilli R, Piattelli M, Soardi E, Corvino V, Esposito M. Posterior atrophic jaws rehabilitated with prostheses supported by 5 x 5 mm implants with a novel nanostructured calcium-incorporated titanium surface or by longer implants in augmented bone. Preliminary results from a randomised controlled trial. Eur J Oral Implantol. 2012 Summer;5(2):149-61. PMID: 22866291.	Felice 2012
		Felice P, Pistilli R, Piattelli M, Soardi E, Pellegrino G, Corvino V, Esposito M. 1-stage versus 2-stage lateral maxillary sinus lift procedures: 4-month post-loading results of a multicenter randomised controlled trial. Eur J Oral Implantol. 2013 Summer;6(2):153-65. PMID: 23926587.	Felice 2013
		Hallman M, Sennerby L, Lundgren S. A clinical and histologic evaluation of implant integration in the posterior maxilla after sinus floor augmentation with autogenous bone, bovine hydroxyapatite, or a 20:80 mixture. Int J Oral Maxillofac Implants. 2002 Sep-Oct;17(5):635-43. PMID: 12381063.	Hallman 2002
		Lindgren C, Mordenfeld A, Hallman M. A prospective 1-year clinical and radiographic study of implants placed after maxillary sinus floor augmentation with synthetic biphasic calcium phosphate or deproteinized bovine bone. Clin Implant Dent Relat Res. 2012 Mar;14(1):41-50. doi: 10.1111/j.1708-8208.2010.00224.x. Epub 2010 May 11. PMID: 20491816.	Lindgren 2012
		Merli M, Moscatelli M, Mariotti G, Rotundo R, Nieri M. Autogenous bone versus deproteinised bovine bone matrix in 1-stage lateral sinus floor elevation in the severely atrophied maxilla: a randomised controlled trial. Eur J Oral Implantol. 2013 Spring;6(1):27-37. PMID: 23513200.	Merli 2013
		Raghoebar GM, Schortinghuis J, Liem RS, Ruben JL, van der Wal JE, Vissink A. Does platelet-rich plasma promote remodeling of autologous bone grafts used for augmentation of the maxillary sinus floor? Clin Oral Implants Res. 2005 Jun;16(3):349-56. doi: 10.1111/j.1600-0501.2005.01115.x. PMID: 15877756.	Raghoebar 2005
		Rickert D, Vissink A, Slater JJ, Meijer HJ, Raghoebar GM. Comparison between conventional and piezoelectric surgical tools for maxillary sinus floor elevation. A randomized controlled clinical trial. Clin Implant Dent Relat Res. 2013 Apr;15(2):297-302. doi: 10.1111/j.1708-8208.2011.00364.x. Epub 2011 Jul 11. PMID: 21745325.	Rickert 2013
		Si MS, Zhuang LF, Gu YX, Mo JJ, Qiao SC, Lai HC. Osteotome sinus floor elevation with or without grafting: a 3-year randomized controlled clinical trial. J Clin Periodontol. 2013 Apr;40(4):396-403. doi: 10.1111/jcpe.12066. Epub 2013 Feb 21. PMID: 23425152.	Si 2013
		Torres J, Tamimi F, Martinez PP, Alkhraisat MH, Linares R, Hernández G, Torres-Macho J, López-Cabarcos E. Effect of platelet-rich plasma on sinus lifting: a randomized-controlled clinical trial. J Clin Periodontol. 2009 Aug;36(8):677-87. doi: 10.1111/j.1600-051X.2009.01437.x. Epub 2009 Jun 26. PMID: 19563329.	Torres 2009
		Torres García-Denche J, Wu X, Martinez PP, Eimar H, Ikbal DJ, Hernández G, López-Cabarcos E, Fernandez-Tresguerres I, Tamimi F. Membranes over the lateral window in sinus augmentation procedures: a two-arm and split-mouth randomized clinical trials. J Clin Periodontol. 2013 Nov;40(11):1043-51. doi: 10.1111/jcpe.12153. Epub 2013 Sep 17. PMID: 24164570.	Torres 2013
		Wannfors K, Johansson B, Hallman M, Strandkvist T. A prospective randomized study of 1- and 2-stage sinus inlay bone grafts: 1-year follow-up. Int J Oral Maxillofac Implants. 2000 Sep-Oct;15(5):625-32. PMID: 11055129.	Wannfors 2000
Interventions for replacing missing teeth: dental implants in fresh extraction sockets (immediate, immediate-delayed and delayed implants)	Esposito 2010	Block MS, Mercante DE, Lirette D, Mohamed W, Ryser M, Castellon P. Prospective evaluation of immediate and delayed provisional single tooth restorations. J Oral Maxillofac Surg. 2009 Nov;67(11 Suppl):89-107. doi: 10.1016/j.joms.2009.07.009. PMID: 19835754.	Block 2009
		Chen ST, Darby IB, Adams GG, Reynolds EC. A prospective clinical study of bone augmentation techniques at immediate implants. Clin Oral Implants Res. 2005 Apr;16(2):176-84. doi: 10.1111/j.1600-0501.2004.01093.x. PMID: 15777327.	Chen 2005a
		Chen ST, Darby IB, Adams GG, Reynolds EC. A prospective clinical study of bone augmentation techniques at immediate implants. Clin Oral Implants Res. 2005 Apr;16(2):176-84. doi: 10.1111/j.1600-0501.2004.01093.x. PMID: 15777327.	Chen 2005b
		Chen ST, Darby IB, Reynolds EC. A prospective clinical study of non-submerged immediate implants: clinical outcomes and esthetic results. Clin Oral Implants Res. 2007 Oct;18(5):552-62. doi: 10.1111/j.1600-0501.2007.01388.x. Epub 2007 Jun 30. PMID: 17608739.	Chen 2007
		Lindeboom JA, Tjiook Y, Kroon FH. Immediate placement of implants in periapical infected sites: a prospective randomized study in 50 patients. Oral Surg Oral Med Oral Pathol Oral Radiol Endod. 2006 Jun;101(6):705-10. doi: 10.1016/j.tripleo.2005.08.022. Epub 2006 Mar 22. PMID: 16731387.	Lindeboom 2006
		Palattella P, Torsello F, Cordaro L. Two-year prospective clinical comparison of immediate replacement vs. immediate restoration of single tooth in the esthetic zone. Clin Oral Implants Res. 2008 Nov;19(11):1148-53. doi: 10.1111/j.1600-0501.2008.01578.x. PMID: 18983318.	Palattella 2008
		Schropp L, Kostopoulos L, Wenzel A. Bone healing following immediate versus delayed placement of titanium implants into extraction sockets: a prospective clinical study. Int J Oral Maxillofac Implants. 2003 Mar-Apr;18(2):189-99. PMID: 12705296.	Schropp 2003
Interventions for replacing missing teeth: di erent times for loading dental implants	Esposito 2013	Assad AS, Hassan SA, Shawky YM, Badawy MM. Clinical and radiographic evaluation of implant-retained mandibular overdentures with immediate loading. Implant Dent. 2007 Jun;16(2):212-23. doi: 10.1097/ID.0b013e318065a95f. PMID: 17563512.	Assad 2007
		Cannizzaro G, Leone M. Restoration of partially edentulous patients using dental implants with a microtextured surface: a prospective comparison of delayed and immediate full occlusal loading. Int J Oral Maxillofac Implants. 2003 Jul-Aug;18(4):512-22. PMID: 12939002.	Cannizzaro 2003
		Cannizzaro G, Leone M, Esposito M. Immediate versus early loading of two implants placed with a flapless technique supporting mandibular bar-retained overdentures: a single-blinded, randomised controlled clinical trial. Eur J Oral Implantol. 2008 Spring;1(1):33-43. PMID: 20467642.	Cannizzaro 2008a
		Cannizzaro G, Torchio C, Leone M, Esposito M. Immediate versus early loading of flapless-placed implants supporting maxillary full-arch prostheses: a randomised controlled clinical trial. Eur J Oral Implantol. 2008 Summer;9 Suppl 1(2):127-39. PMID: 20467650.	Cannizzaro 2008b
		Cannizzaro G, Leone M, Torchio C, Viola P, Esposito M. Immediate versus early loading of 7-mm-long flapless-placed single implants: a split-mouth randomised controlled clinical trial. Eur J Oral Implantol. 2008 Winter;1(4):277-92. PMID: 20467635.	Cannizzaro 2008c
		Cannizzaro G, Torchio C, Felice P, Leone M, Esposito M. Immediate occlusal versus non-occlusal loading of single zirconia implants. A multicentre pragmatic randomised clinical trial. Eur J Oral Implantol. 2010 Summer;3(2):111-20. PMID: 20623036.	Cannizzaro 2010
		Chiapasco M, Abati S, Romeo E, Vogel G. Implant-retained mandibular overdentures with Brånemark System MKII implants: a prospective comparative study between delayed and immediate loading. Int J Oral Maxillofac Implants. 2001 Jul-Aug;16(4):537-46. PMID: 11516001.	Chiapasco 2001
		Crespi R, Capparé P, Gherlone E, Romanos GE. Immediate versus delayed loading of dental implants placed in fresh extraction sockets in the maxillary esthetic zone: a clinical comparative study. Int J Oral Maxillofac Implants. 2008 Jul-Aug;23(4):753-8. PMID: 18807574.	Crespi 2008
		den Hartog L, Raghoebar GM, Stellingsma K, Vissink A, Meijer HJ. Immediate non-occlusal loading of single implants in the aesthetic zone: a randomized clinical trial. J Clin Periodontol. 2011 Feb;38(2):186-94. doi: 10.1111/j.1600-051X.2010.01650.x. Epub 2010 Nov 18. PMID: 21087294.	den Hartog 2011
		De Rouck T, Collys K, Wyn I, Cosyn J. Instant provisionalization of immediate single-tooth implants is essential to optimize esthetic treatment outcome. Clin Oral Implants Res. 2009 Jun;20(6):566-70. doi: 10.1111/j.1600-0501.2008.01674.x. Epub 2009 Mar 3. PMID: 19302238.	De Rouck 2009
		Donati M, La Scala V, Billi M, Di Dino B, Torrisi P, Berglundh T. Immediate functional loading of implants in single tooth replacement: a prospective clinical multicenter study. Clin Oral Implants Res. 2008 Aug;19(8):740-8. doi: 10.1111/j.1600-0501.2008.01552.x. Epub 2008 May 27. PMID: 18507667.	Donati 2008
		Enkling N, Albrecht D, Bayer S, Stark H, Mericske-Stern R. [Immediate loading of interforaminal implants using a chairside fabricated bur (oral presentation)]. Clinical Oral Implants Research. 2010; Vol. 21:1013.	Enkling 2010
		Fischer K, Stenberg T. Early loading of ITI implants supporting a maxillary full-arch prosthesis: 1-year data of a prospective, randomized study. Int J Oral Maxillofac Implants. 2004 May-Jun;19(3):374-81. PMID: 15214221.	Fischer 2004
		Güncü MB, Aslan Y, Tümer C, Güncü GN, Uysal S. In-patient comparison of immediate and conventional loaded implants in mandibular molar sites within 12 months. Clin Oral Implants Res. 2008 Apr;19(4):335-41. doi: 10.1111/j.1600-0501.2007.01471.x. Epub 2008 Feb 20. PMID: 18294232.	Güncü 2008
		Hall JA, Payne AG, Purton DG, Torr B. A randomized controlled clinical trial of conventional and immediately loaded tapered implants with screw-retained crowns. Int J Prosthodont. 2006 Jan-Feb;19(1):17-9. PMID: 16479752.	Hall 2006
		Lindeboom JA, Frenken JW, Dubois L, Frank M, Abbink I, Kroon FH. Immediate loading versus immediate provisionalization of maxillary single-tooth replacements: a prospective randomized study with BioComp implants. J Oral Maxillofac Surg. 2006 Jun;64(6):936-42. doi: 10.1016/j.joms.2006.02.015. PMID: 16713809.	Lindeboom 2006
		Meloni SM, De Riu G, Pisano M, De Riu N, Tullio A. Immediate versus delayed loading of single mandibular molars. One-year results from a randomised controlled trial. Eur J Oral Implantol. 2012 Winter;5(4):345-53. PMID: 23304688.	Meloni 2012
		Merli M, Merli A, Bernardelli F, Lombardini F, Esposito M. Immediate versus early non-occlusal loading of dental implants placed flapless in partially edentulous patients. One-year results from a randomised controlled trial. Eur J Oral Implantol. 2008 Autumn;1(3):207-20. PMID: 20467623.	Merli 2008
		Oh TJ, Shotwell JL, Billy EJ, Wang HL. Effect of flapless implant surgery on soft tissue profile: a randomized controlled clinical trial. J Periodontol. 2006 May;77(5):874-82. doi: 10.1902/jop.2006.050169. PMID: 16671881.	Oh 2006
		Payne AG, Tawse-Smith A, Duncan WD, Kumara R. Conventional and early loading of unsplinted ITI implants supporting mandibular overdentures. Clin Oral Implants Res. 2002 Dec;13(6):603-9. doi: 10.1034/j.1600-0501.2002.130605.x. PMID: 12519334.	Payne 2002
		Romeo E, Chiapasco M, Lazza A, Casentini P, Ghisolfi M, Iorio M, Vogel G. Implant-retained mandibular overdentures with ITI implants. Clin Oral Implants Res. 2002 Oct;13(5):495-501. doi: 10.1034/j.1600-0501.2002.130508.x. PMID: 12453126.	Romeo 2002
		Schincaglia GP, Marzola R, Giovanni GF, Chiara CS, Scotti R. Replacement of mandibular molars with single-unit restorations supported by wide-body implants: immediate versus delayed loading. A randomized controlled study. Int J Oral Maxillofac Implants. 2008 May-Jun;23(3):474-80. PMID: 18700371.	Schincaglia 2008
		Tawse-Smith A, Payne AG, Kumara R, Thomson WM. Early loading of unsplinted implants supporting mandibular overdentures using a one-stage operative procedure with two different implant systems: a 2-year report. Clin Implant Dent Relat Res. 2002;4(1):33-42. doi: 10.1111/j.1708-8208.2002.tb00149.x. PMID: 11938636.	Tawse-Smith 2002
		Testori T, Galli F, Capelli M, Zuffetti F, Esposito M. Immediate nonocclusal versus early loading of dental implants in partially edentulous patients: 1-year results from a multicenter, randomized controlled clinical trial. Int J Oral Maxillofac Implants. 2007 Sep-Oct;22(5):815-22. PMID: 17974118.	Testori 2007
		Turkyilmaz I, Tumer C. Early versus late loading of unsplinted TiUnite surface implants supporting mandibular overdentures: a 2-year report from a prospective study. J Oral Rehabil. 2007 Oct;34(10):773-80. doi: 10.1111/j.1365-2842.2006.01683.x. PMID: 17824890.	Turkyilmaz 2007
		Zöllner A, Ganeles J, Korostoff J, Guerra F, Krafft T, Brägger U. Immediate and early non-occlusal loading of Straumann implants with a chemically modified surface (SLActive) in the posterior mandible and maxilla: interim results from a prospective multicenter randomized-controlled study. Clin Oral Implants Res. 2008 May;19(5):442-50. doi: 10.1111/j.1600-0501.2007.01517.x. PMID: 18416725.	Zöllner 2008
Interventions for replacing missing teeth: horizontal and vertical bone augmentation techniques for dental implant treatment	Esposito 2009	Bianchi A, Felice P, Lizio G, Marchetti C. Alveolar distraction osteogenesis versus inlay bone grafting in posterior mandibular atrophy: a prospective study. Oral Surg Oral Med Oral Pathol Oral Radiol Endod. 2008 Mar;105(3):282-92. doi: 10.1016/j.tripleo.2007.07.009. PMID: 18280960.	Bianchi 2008
		Chiapasco M, Romeo E, Casentini P, Rimondini L. Alveolar distraction osteogenesis vs. vertical guided bone regeneration for the correction of vertically deficient edentulous ridges: a 1-3-year prospective study on humans. Clin Oral Implants Res. 2004 Feb;15(1):82-95. doi: 10.1111/j.1600-0501.2004.00999.x. PMID: 14731181.	Chiapasco 2004
		Chiapasco M, Zaniboni M, Rimondini L. Autogenous onlay bone grafts vs. alveolar distraction osteogenesis for the correction of vertically deficient edentulous ridges: a 2-4-year prospective study on humans. Clin Oral Implants Res. 2007 Aug;18(4):432-40. doi: 10.1111/j.1600-0501.2007.01351.x. Epub 2007 May 14. PMID: 17501979.	Chiapasco 2007
		Felice P, Marchetti C, Piattelli A, Pellegrino G, Checchi V, Worthington H, Esposito M. Vertical ridge augmentation of the atrophic posterior mandible with interpositional block grafts: bone from the iliac crest versus bovine anorganic bone. Eur J Oral Implantol. 2008 Autumn;1(3):183-98. PMID: 20467621.	Felice 2008
		Felice P, Cannizzaro G, Checchi V, Marchetti C, Pellegrino G, Censi P, Esposito M. Vertical bone augmentation versus 7-mm-long implants in posterior atrophic mandibles. Results of a randomised controlled clinical trial of up to 4 months after loading. Eur J Oral Implantol. 2009 Spring;2(1):7-20. PMID: 20467615.	Felice 2009a
		Felice P, Pistilli R, Lizio G, Pellegrino G, Nisii A, Marchetti C. Inlay versus onlay iliac bone grafting in atrophic posterior mandible: a prospective controlled clinical trial for the comparison of two techniques. Clin Implant Dent Relat Res. 2009 Oct;11 Suppl 1:e69-82. doi: 10.1111/j.1708-8208.2009.00212.x. Epub 2009 Aug 3. PMID: 19681938.	Felice 2009b
		Fontana F, Santoro F, Maiorana C, Iezzi G, Piattelli A, Simion M. Clinical and histologic evaluation of allogeneic bone matrix versus autogenous bone chips associated with titanium-reinforced e-PTFE membrane for vertical ridge augmentation: a prospective pilot study. Int J Oral Maxillofac Implants. 2008 Nov-Dec;23(6):1003-12. PMID: 19216268.	Fontana 2008
		Meijndert L, Meijer HJ, Stellingsma K, Stegenga B, Raghoebar GM. Evaluation of aesthetics of implant-supported single-tooth replacements using different bone augmentation procedures: a prospective randomized clinical study. Clin Oral Implants Res. 2007 Dec;18(6):715-9. doi: 10.1111/j.1600-0501.2007.01415.x. Epub 2007 Sep 20. PMID: 17888016.	Meijndert 2007
		Merli M, Migani M, Esposito M. Vertical ridge augmentation with autogenous bone grafts: resorbable barriers supported by ostheosynthesis plates versus titanium-reinforced barriers. A preliminary report of a blinded, randomized controlled clinical trial. Int J Oral Maxillofac Implants. 2007 May-Jun;22(3):373-82. PMID: 17622003.	Merli 2007
		Raghoebar GM, Schortinghuis J, Liem RS, Ruben JL, van der Wal JE, Vissink A. Does platelet-rich plasma promote remodeling of autologous bone grafts used for augmentation of the maxillary sinus floor? Clin Oral Implants Res. 2005 Jun;16(3):349-56. doi: 10.1111/j.1600-0501.2005.01115.x. PMID: 15877756.	Raghoebar 2005
		Raghoebar GM, Liem RS, Bos RR, van der Wal JE, Vissink A. Resorbable screws for fixation of autologous bone grafts. Clin Oral Implants Res. 2006 Jun;17(3):288-93. doi: 10.1111/j.1600-0501.2005.01200.x. PMID: 16672024.	Raghoebar 2006
		Schortinghuis J, Bronckers AL, Gravendeel J, Stegenga B, Raghoebar GM. The effect of ultrasound on osteogenesis in the vertically distracted edentulous mandible: a double-blind trial. Int J Oral Maxillofac Surg. 2008 Nov;37(11):1014-21. doi: 10.1016/j.ijom.2008.07.004. Epub 2008 Aug 30. PMID: 18757179.	Schortinghuis 2008
		Stellingsma K, Bouma J, Stegenga B, Meijer HJ, Raghoebar GM. Satisfaction and psychosocial aspects of patients with an extremely resorbed mandible treated with implant-retained overdentures. A prospective, comparative study. Clin Oral Implants Res. 2003 Apr;14(2):166-72. doi: 10.1034/j.1600-0501.2003.140205.x. PMID: 12656875.	Stellingsma 2003
Interventions for replacing missing teeth: hyperbaric oxygen therapy for irradiated patients who require dental implants	Esposito 2013	Schoen PJ, Raghoebar GM, Bouma J, Reintsema H, Vissink A, Sterk W, Roodenburg JL. Rehabilitation of oral function in head and neck cancer patients after radiotherapy with implant-retained dentures: effects of hyperbaric oxygen therapy. Oral Oncol. 2007 Apr;43(4):379-88. doi: 10.1016/j.oraloncology.2006.04.009. Epub 2006 Sep 25. PMID: 16996783.	Schoen 2007
Interventions for replacing missing teeth: maintaining and recovering soft tissue health around dental implants	Grusovin 2010	Ciancio SG, Lauciello F, Shibly O, Vitello M, Mather M. The effect of an antiseptic mouthrinse on implant maintenance: plaque and peri-implant gingival tissues. J Periodontol. 1995 Nov;66(11):962-5. doi: 10.1902/jop.1995.66.11.962. PMID: 8558397.	Ciancio 1995
		de Araújo Nobre M, Cintra N, Maló P. Peri-implant maintenance of immediate function implants: a pilot study comparing hyaluronic acid and chlorhexidine. Int J Dent Hyg. 2007 May;5(2):87-94. doi: 10.1111/j.1601-5037.2007.00239.x. PMID: 17461960.	de Araujo Nobre 2007
		Felo A, Shibly O, Ciancio SG, Lauciello FR, Ho A. Effects of subgingival chlorhexidine irrigation on peri-implant maintenance. Am J Dent. 1997 Apr;10(2):107-10. PMID: 9545899.	Felo 1997
		Groenendijk E, Dominicus JJ, Moorer WR, Aartman IH, van Waas MA. Microbiological and clinical effects of chlorhexidine enclosed in fixtures of 3I-Titamed implants. Clin Oral Implants Res. 2004 Apr;15(2):174-9. doi: 10.1111/j.1600-0501.2004.00977.x. PMID: 15085873.	Groenendijk 2004
		Horwitz J, Machtei EE, Zuabi O, Peled M. Amine fluoride/stannous fluoride and chlorhexidine mouthwashes as adjuncts to single-stage dental implants: a comparative study. J Periodontol. 2005 Mar;76(3):334-40. doi: 10.1902/jop.2005.76.3.334. PMID: 15857065.	Horwitz 2005
		Ramberg P, Lindhe J, Botticelli D, Botticelli A. The effect of a triclosan dentifrice on mucositis in subjects with dental implants: a six-month clinical study. J Clin Dent. 2009;20(3):103-7. PMID: 19711612.	Ramberg 2009
		Renvert S, Lessem J, Lindahl C, Svensson M. Treatment of incipient peri-implant infections using topical minocycline microspheres versus topical chlorhexidine gel as an adjunct to mechanical debridement. J Int Acad Periodontol. 2004 Oct;6(4 Suppl):154-9. PMID: 15536784.	Renvert 2004
		Renvert S, Samuelsson E, Lindahl C, Persson GR. Mechanical non-surgical treatment of peri-implantitis: a double-blind randomized longitudinal clinical study. I: clinical results. J Clin Periodontol. 2009 Jul;36(7):604-9. doi: 10.1111/j.1600-051X.2009.01421.x. Erratum in: J Clin Periodontol. 2009 Dec;36(12):1076. PMID: 19538334.	Renvert 2009
		Strooker H, Rohn S, Van Winkelhoff AJ. Clinical and microbiologic effects of chemical versus mechanical cleansing in professional supportive implant therapy. Int J Oral Maxillofac Implants. 1998 Nov-Dec;13(6):845-50. PMID: 9857596.	Strooker 1998
		Tawse-Smith A, Duncan WJ, Payne AG, Thomson WM, Wennström JL. Relative effectiveness of powered and manual toothbrushes in elderly patients with implant-supported mandibular overdentures. J Clin Periodontol. 2002 Apr;29(4):275-80. doi: 10.1034/j.1600-051x.2002.290401.x. PMID: 11966923.	Tawse-Smith 2002
		Wolff L, Kim A, Nunn M, Bakdash B, Hinrichs J. Effectiveness of a sonic toothbrush in maintenance of dental implants. A prospective study. J Clin Periodontol. 1998 Oct;25(10):821-8. doi: 10.1111/j.1600-051x.1998.tb02376.x. PMID: 9797055.	Wolff 1998
Interventions for replacing missing teeth: management of soft tissues for dental implants	Esposito 2012	Arnabat-Domínguez J, España-Tost AJ, Berini-Aytés L, Gay-Escoda C. Erbium:YAG laser application in the second phase of implant surgery: a pilot study in 20 patients. Int J Oral Maxillofac Implants. 2003 Jan-Feb;18(1):104-12. PMID: 12608675.	Arnabat-Dominguez 2003
		Cannizzaro G, Felice P, Leone M, Checchi V, Esposito M. Flapless versus open flap implant surgery in partially edentulous patients subjected to immediate loading: 1-year results from a split-mouth randomised controlled trial. Eur J Oral Implantol. 2011 Autumn;4(3):177-88. PMID: 22043463.	Cannizzaro 2011
		Heydenrijk K, Raghoebar GM, Batenburg RH, Stegenga B. A comparison of labial and crestal incisions for the 1-stage placement of IMZ implants: a pilot study. J Oral Maxillofac Surg. 2000 Oct;58(10):1119-23; discussion 1123-4. doi: 10.1053/joms.2000.9570. PMID: 11021706.	Heydenrijk 2000
		Lindeboom JA, van Wijk AJ. A comparison of two implant techniques on patient-based outcome measures: a report of flapless vs. conventional flapped implant placement. Clin Oral Implants Res. 2010 Apr 1;21(4):366-70. doi: 10.1111/j.1600-0501.2009.01866.x. Epub 2010 Feb 1. PMID: 20128828.	Lindeboom 2010
		Lorenzo R, García V, Orsini M, Martin C, Sanz M. Clinical efficacy of a xenogeneic collagen matrix in augmenting keratinized mucosa around implants: a randomized controlled prospective clinical trial. Clin Oral Implants Res. 2012 Mar;23(3):316-24. doi: 10.1111/j.1600-0501.2011.02260.x. Epub 2011 Nov 14. PMID: 22092380.	Lorenzo 2011
		Wiesner G, Esposito M, Worthington H, Schlee M. Connective tissue grafts for thickening peri-implant tissues at implant placement. One-year results from an explanatory split-mouth randomised controlled clinical trial. Eur J Oral Implantol. 2010 Spring;3(1):27-35. PMID: 20467596.	Wiesner 2010
Interventions for replacing missing teeth: treatment of periimplantitis	Esposito 2012	Büchter A, Meyer U, Kruse-Lösler B, Joos U, Kleinheinz J. Sustained release of doxycycline for the treatment of peri-implantitis: randomised controlled trial. Br J Oral Maxillofac Surg. 2004 Oct;42(5):439-44. doi: 10.1016/j.bjoms.2004.06.005. PMID: 15336770.	Büchter 2004
		Karring ES, Stavropoulos A, Ellegaard B, Karring T. Treatment of peri-implantitis by the Vector system. Clin Oral Implants Res. 2005 Jun;16(3):288-93. doi: 10.1111/j.1600-0501.2005.01141.x. PMID: 15877748.	Karring 2005
		Renvert S, Lindahl C, Roos Jansåker AM, Persson GR. Treatment of peri-implantitis using an Er:YAG laser or an air-abrasive device: a randomized clinical trial. J Clin Periodontol. 2011 Jan;38(1):65-73. doi: 10.1111/j.1600-051X.2010.01646.x. Epub 2010 Nov 22. PMID: 21091527.	Renvert 2011
		Romeo E, Ghisolfi M, Murgolo N, Chiapasco M, Lops D, Vogel G. Therapy of peri-implantitis with resective surgery. A 3-year clinical trial on rough screw-shaped oral implants. Part I: clinical outcome. Clin Oral Implants Res. 2005 Feb;16(1):9-18. doi: 10.1111/j.1600-0501.2004.01084.x. PMID: 15642026.	Romeo 2005
		Schwarz F, Sculean A, Rothamel D, Schwenzer K, Georg T, Becker J. Clinical evaluation of an Er:YAG laser for nonsurgical treatment of peri-implantitis: a pilot study. Clin Oral Implants Res. 2005 Feb;16(1):44-52. doi: 10.1111/j.1600-0501.2004.01051.x. PMID: 15642030.	Schwarz 2005
		Schwarz F, Bieling K, Bonsmann M, Latz T, Becker J. Nonsurgical treatment of moderate and advanced periimplantitis lesions: a controlled clinical study. Clin Oral Investig. 2006 Dec;10(4):279-88. doi: 10.1007/s00784-006-0070-3. Epub 2006 Sep 13. PMID: 16969659.	Schwarz 2006a
		Schwarz F, Bieling K, Latz T, Nuesry E, Becker J. Healing of intrabony peri-implantitis defects following application of a nanocrystalline hydroxyapatite (Ostim) or a bovine-derived xenograft (Bio-Oss) in combination with a collagen membrane (Bio-Gide). A case series. J Clin Periodontol. 2006 Jul;33(7):491-9. doi: 10.1111/j.1600-051X.2006.00936.x. PMID: 16820037.	Schwarz 2006b
		Schwarz F, Sahm N, Iglhaut G, Becker J. Impact of the method of surface debridement and decontamination on the clinical outcome following combined surgical therapy of peri-implantitis: a randomized controlled clinical study. J Clin Periodontol. 2011 Mar;38(3):276-84. doi: 10.1111/j.1600-051X.2010.01690.x. Epub 2011 Jan 11. PMID: 21219392.	Schwarz 2011
		Tang Z, Cao C, Sha Y, Lin Y, Wang X. Effects of non-surgical treatment modalities on peri-implantitis. Zhonghua Kou Qiang Yi Xue Za Zhi. 2002 May;37(3):173-5. PMID: 12419136.	Tang 2002
