# Supplementary material for: Heterogeneity of outcomes in randomized controlled trials on implant prosthodontic therapy is hindering comparative effectiveness research: meta-research study
Source: BMC Oral Health. 2023 Nov 22;23:908. doi: 10.1186/s12903-023-03658-9 (PMC10666438; doi:10.1186/s12903-023-03658-9)
Supplement: Supplementary file 4 — Supplementary Material 4: Raw data extractions [file 12903_2023_3658_MOESM4_ESM.xlsx]

## Sheet: Characteristics + Outcomes
SR ID	RCT ID	# OF PARTICIPANTS	PARTICIPANTS' HEALTH STATUS	COUNTRY	Implant failure	Implant success	Implant survival	Implant Stability Quotient measurement with Osstell device	Implant mobility (Periotest)	Prosthesis failure	Crown success	Postoperative complications	Complications at the augmented and donor sites	Adverse events	Postoperative pain	Pain and interference with daily activities	Soreness in the gum	Need for analgesics	Postoperative infections	Mucositis	Soft tissue inflammation	Presence/absence of hyperplasia	Intraoperative sinus membrane perforations	Days needed to fully recover mental sensitivity	Days of hospitalisation	Recurrence of peri-implantitis	Lobene stain index	Plaque accumulation	Plaque index	Calculus (yes/no)	Bleeding on probing index	Sulcus bleeding index	Bleeding time index	Probing pocket depth	Gingival recession	Clinical attachment levels	Microbiological evaluation	Gingival index	Width of the keratinised mucosa	Mucosa level	Soft tissue thickness	Papilla levels	Papilla index	Crevicular fluid flow rate	Soft tissue volumetric analysis	Thickness of buccal wall	Peri-implant marginal bone levels	Vertical bone gain after augmentation	Peri-implant marginal bone level changes
Esposito 2013	Abu-Ta'a 2008	40	PERIODONTAL DISEASE, OTHERWISE HEALTHY	BELGIUM	YES	NO	NO	NO	NO	NO	NO	NO	NO	YES	NO	NO	NO	NO	YES	NO	NO	NO	NO	NO	NO	NO	NO	NO	NO	NO	NO	NO	NO	NO	NO	NO	YES	NO	NO	NO	NO	NO	NO	NO	NO	NO	NO	NO	NO
	Anitua 2009	105	HEALTHY	SPAIN	NO	NO	NO	YES	NO	NO	NO	NO	NO	YES	NO	NO	NO	NO	YES	NO	NO	NO	NO	NO	NO	NO	NO	NO	NO	NO	NO	NO	NO	NO	NO	NO	YES	NO	NO	NO	NO	NO	NO	NO	NO	NO	NO	NO	NO
	Caiazzo 2011	100	HEALTHY	ITALY	YES	NO	NO	NO	NO	NO	NO	YES	NO	YES	NO	NO	NO	NO	NO	NO	NO	NO	NO	NO	NO	NO	NO	NO	NO	NO	NO	NO	NO	NO	NO	NO	NO	NO	NO	NO	NO	NO	NO	NO	NO	NO	NO	NO	NO
	Esposito 2008a	158	HEALTHY	ITALY	YES	NO	NO	NO	NO	YES	NO	YES	NO	YES	NO	NO	NO	NO	NO	NO	NO	NO	NO	NO	NO	NO	NO	NO	NO	NO	NO	NO	NO	NO	NO	NO	NO	NO	NO	NO	NO	NO	NO	NO	NO	NO	NO	NO	NO
	Esposito 2010a	496	HEALTHY	ITALY	YES	NO	NO	NO	NO	YES	NO	YES	NO	YES	NO	NO	NO	NO	NO	NO	NO	NO	NO	NO	NO	NO	NO	NO	NO	NO	NO	NO	NO	NO	NO	NO	NO	NO	NO	NO	NO	NO	NO	NO	NO	NO	NO	NO	NO
	Nolan 2013	55	PERIODONTAL DISEASE, OTHERWISE HEALTHY	IRELAND	YES	NO	NO	NO	NO	NO	NO	YES	NO	YES	NO	YES	NO	NO	NO	NO	NO	NO	NO	NO	NO	NO	NO	NO	NO	NO	NO	NO	NO	NO	NO	NO	NO	NO	NO	NO	NO	NO	NO	NO	NO	NO	NO	NO	NO
Payne 2018	Cepa 2017	23	HEALTHY	GERMANY	NO	NO	NO	NO	NO	YES	NO	NO	NO	NO	NO	NO	NO	NO	NO	NO	NO	NO	NO	NO	NO	NO	NO	NO	NO	NO	NO	NO	NO	NO	NO	NO	NO	NO	NO	NO	NO	NO	NO	NO	NO	NO	NO	NO	NO
	Cristache 2014	69	HEALTHY	ROMANIA	NO	NO	NO	NO	NO	YES	NO	NO	NO	NO	NO	NO	NO	NO	NO	NO	NO	NO	NO	NO	NO	NO	NO	NO	NO	NO	NO	NO	NO	NO	NO	NO	NO	NO	NO	NO	NO	NO	NO	NO	NO	NO	NO	NO	NO
	Cune 2010	14	HEALTHY	NETHERLANDS	NO	NO	NO	NO	NO	YES	NO	NO	NO	NO	NO	NO	NO	NO	NO	NO	NO	NO	NO	NO	NO	NO	NO	NO	NO	NO	NO	NO	NO	NO	NO	NO	NO	NO	NO	NO	NO	NO	NO	NO	NO	NO	NO	NO	NO
	Kappel 2016	43	HEALTHY	GERMANY	NO	NO	NO	NO	NO	YES	NO	NO	NO	NO	NO	NO	NO	NO	NO	NO	NO	NO	NO	NO	NO	NO	NO	NO	NO	NO	NO	NO	NO	NO	NO	NO	NO	NO	NO	NO	NO	NO	NO	NO	NO	NO	NO	NO	NO
	Naert 1999	31	HEALTHY	BELGIUM	NO	NO	NO	NO	NO	YES	NO	NO	NO	NO	NO	NO	NO	NO	NO	NO	NO	NO	NO	NO	NO	NO	NO	NO	NO	NO	NO	NO	NO	NO	NO	NO	NO	NO	NO	NO	NO	NO	NO	NO	NO	NO	NO	NO	NO
	Walton 2002	87	HEALTHY	CANADA	NO	NO	NO	NO	YES	YES	NO	NO	NO	NO	NO	NO	NO	NO	NO	NO	NO	NO	NO	NO	NO	NO	NO	NO	NO	NO	NO	NO	NO	NO	NO	NO	NO	NO	NO	NO	NO	NO	NO	NO	NO	NO	NO	NO	NO
Esposito 2014	Cannizzaro 2009	40	HEALTHY	ITALY	YES	NO	NO	NO	NO	YES	NO	NO	YES	NO	NO	NO	NO	NO	NO	NO	NO	NO	NO	NO	NO	NO	NO	NO	NO	NO	NO	NO	NO	NO	NO	NO	NO	NO	NO	NO	NO	NO	NO	NO	NO	NO	YES	NO	NO
	Checchi 2010	12	HEALTHY	ITALY	YES	NO	NO	NO	NO	YES	NO	YES	NO	NO	NO	NO	NO	NO	NO	NO	NO	NO	NO	NO	NO	NO	NO	NO	NO	NO	NO	NO	NO	NO	NO	NO	NO	NO	NO	NO	NO	NO	NO	NO	NO	NO	NO	NO	YES
	Crespi 2012	80	HEALTHY	ITALY	YES	NO	NO	NO	NO	YES	NO	YES	NO	NO	YES	NO	NO	NO	NO	NO	NO	NO	NO	NO	NO	NO	NO	NO	YES	NO	YES	NO	NO	YES	NO	NO	NO	NO	NO	NO	NO	NO	NO	NO	NO	NO	NO	YES	YES
	Esposito 2012	20	HEALTHY	ITALY	YES	NO	NO	NO	NO	YES	NO	YES	NO	NO	NO	NO	NO	NO	NO	NO	NO	NO	NO	NO	NO	NO	NO	NO	NO	NO	NO	NO	NO	NO	NO	NO	NO	NO	NO	NO	NO	NO	NO	NO	NO	NO	YES	NO	NO
	Felice 2009a	15	HEALTHY	ITALY	YES	NO	NO	NO	NO	YES	NO	YES	NO	NO	NO	NO	NO	NO	NO	NO	NO	NO	NO	NO	NO	NO	NO	NO	NO	NO	NO	NO	NO	NO	NO	NO	NO	NO	NO	NO	NO	NO	NO	NO	NO	NO	YES	NO	NO
	Felice 2009b	9	HEALTHY	ITALY	YES	NO	NO	NO	NO	YES	NO	YES	NO	NO	NO	NO	NO	NO	NO	NO	NO	NO	NO	NO	NO	NO	NO	NO	NO	NO	NO	NO	NO	NO	NO	NO	NO	NO	NO	NO	NO	NO	NO	NO	NO	NO	YES	YES	NO
	Felice 2011	28	HEALTHY	ITALY	YES	NO	NO	NO	NO	YES	NO	YES	NO	NO	NO	NO	NO	NO	NO	NO	NO	NO	NO	NO	NO	NO	NO	NO	NO	NO	NO	NO	NO	NO	NO	NO	NO	NO	NO	NO	NO	NO	NO	NO	NO	NO	YES	NO	NO
	Felice 2012	39	HEALTHY	ITALY	YES	NO	NO	NO	NO	YES	NO	YES	NO	NO	NO	NO	NO	NO	NO	NO	NO	NO	NO	NO	NO	NO	NO	NO	NO	NO	NO	NO	NO	NO	NO	NO	NO	NO	NO	NO	NO	NO	NO	NO	NO	NO	YES	NO	NO
	Felice 2013	58	HEALTHY	ITALY	YES	NO	NO	NO	NO	YES	NO	YES	NO	NO	NO	NO	NO	NO	NO	NO	NO	NO	NO	NO	NO	NO	NO	NO	NO	NO	NO	NO	NO	NO	NO	NO	NO	NO	NO	NO	NO	NO	NO	NO	NO	NO	NO	NO	NO
	Hallman 2002	21	UNSPECIFIED	SWEDEN	YES	NO	NO	NO	NO	YES	NO	NO	YES	NO	NO	NO	NO	NO	NO	NO	NO	NO	NO	NO	NO	NO	NO	NO	NO	NO	NO	NO	NO	NO	NO	NO	NO	NO	NO	NO	NO	NO	NO	NO	NO	NO	NO	NO	NO
	Lindgren 2012	11	HEALTHY	SWEDEN	YES	NO	NO	NO	NO	YES	NO	YES	NO	NO	NO	NO	NO	NO	NO	NO	NO	NO	NO	NO	NO	NO	NO	NO	YES	NO	YES	YES	NO	YES	NO	NO	NO	NO	NO	NO	NO	NO	NO	NO	NO	NO	NO	NO	NO
	Merli 2013	39	HEALTHY	ITALY	YES	NO	NO	NO	NO	YES	NO	YES	NO	NO	YES	NO	NO	YES	NO	NO	NO	NO	NO	NO	NO	NO	NO	NO	NO	NO	NO	NO	NO	NO	NO	NO	NO	NO	NO	NO	NO	NO	NO	NO	NO	NO	NO	NO	NO
	***Raghoebar 2005***	5	HEALTHY	NETHERLANDS	YES	NO	NO	NO	NO	YES	NO	YES	NO	NO	NO	NO	NO	NO	NO	NO	NO	NO	NO	NO	NO	NO	NO	NO	NO	NO	NO	NO	NO	NO	NO	NO	NO	NO	NO	NO	NO	NO	NO	NO	NO	NO	NO	NO	NO
	Rickert 2013	36	HEALTHY	NETHERLANDS	NO	NO	YES	NO	NO	YES	NO	YES	NO	NO	NO	NO	NO	NO	NO	NO	NO	NO	NO	NO	NO	NO	NO	NO	NO	NO	NO	NO	NO	NO	NO	NO	NO	NO	NO	NO	NO	NO	NO	NO	NO	NO	NO	NO	NO
	Si 2013	41	HEALTHY	CHINA	NO	NO	YES	NO	NO	YES	NO	NO	NO	NO	NO	NO	NO	NO	NO	NO	NO	NO	NO	NO	NO	NO	NO	NO	NO	NO	NO	NO	NO	NO	NO	NO	NO	NO	NO	NO	NO	NO	NO	NO	NO	NO	YES	NO	NO
	Torres 2009	57	HEALTHY	SPAIN	NO	NO	YES	NO	NO	YES	NO	YES	NO	NO	NO	NO	NO	NO	NO	NO	NO	NO	NO	NO	NO	NO	NO	NO	NO	NO	NO	NO	NO	NO	NO	NO	NO	NO	NO	NO	NO	NO	NO	NO	NO	NO	NO	NO	NO
	Torres 2013	104	HEALTHY	SPAIN	YES	NO	NO	NO	NO	YES	NO	YES	NO	NO	NO	NO	NO	NO	NO	NO	NO	NO	NO	NO	NO	NO	NO	NO	NO	NO	NO	NO	NO	NO	NO	NO	NO	NO	NO	NO	NO	NO	NO	NO	NO	NO	NO	NO	NO
	Wannfors 2000	40	HEALTHY	SWEDEN	YES	NO	NO	NO	NO	YES	NO	NO	NO	NO	NO	NO	NO	NO	NO	NO	NO	NO	YES	NO	NO	NO	NO	NO	NO	NO	NO	NO	NO	NO	NO	NO	NO	NO	NO	NO	NO	NO	NO	NO	NO	NO	NO	NO	NO
Esposito 2010	Block 2009	62	HEALTHY	USA	NO	NO	YES	NO	NO	YES	NO	NO	NO	NO	NO	NO	NO	NO	NO	NO	NO	NO	NO	NO	NO	NO	NO	NO	NO	NO	NO	NO	NO	NO	NO	NO	NO	NO	NO	NO	NO	NO	NO	NO	NO	NO	NO	NO	YES
	Chen 2005	36	UNSPECIFIED	AUSTRALIA	YES	NO	NO	NO	NO	YES	NO	NO	YES	NO	NO	NO	NO	NO	NO	NO	NO	NO	NO	NO	NO	NO	NO	NO	NO	NO	NO	NO	NO	NO	NO	NO	NO	NO	NO	NO	NO	NO	NO	NO	NO	NO	NO	YES	NO
	Chen 2007	12	HEALTHY	AUSTRALIA	YES	NO	NO	NO	NO	YES	NO	NO	YES	NO	NO	NO	NO	NO	NO	NO	NO	NO	NO	NO	NO	NO	NO	NO	NO	NO	NO	NO	NO	NO	NO	NO	NO	NO	NO	NO	NO	NO	NO	NO	NO	NO	NO	YES	NO
	Lindeboom 2006	50	HEALTHY	NETHERLANDS	YES	NO	NO	NO	NO	YES	NO	YES	NO	NO	NO	NO	NO	NO	NO	NO	NO	NO	NO	NO	NO	NO	NO	NO	NO	NO	NO	NO	NO	YES	NO	NO	NO	NO	NO	NO	NO	NO	NO	NO	NO	NO	NO	NO	NO
	Palattella 2008	16	HEALTHY	ITALY	YES	NO	NO	YES	NO	YES	NO	YES	NO	NO	NO	NO	NO	NO	NO	NO	NO	NO	NO	NO	NO	NO	NO	NO	NO	NO	NO	NO	NO	NO	NO	NO	NO	NO	NO	NO	NO	NO	NO	NO	NO	NO	NO	NO	NO
	Schropp 2003	37	HEALTHY	DENMARK	YES	NO	NO	YES	NO	YES	NO	YES	NO	NO	NO	NO	NO	NO	NO	NO	NO	NO	NO	NO	NO	NO	NO	NO	NO	NO	NO	NO	NO	YES	NO	NO	YES	NO	NO	NO	NO	NO	NO	NO	NO	NO	YES	NO	NO
Esposito 2013	Assad 2007	10	HEALTHY	EGYPT	YES	NO	NO	NO	NO	YES	NO	NO	NO	NO	NO	NO	NO	NO	NO	NO	NO	NO	NO	NO	NO	NO	NO	NO	YES	NO	NO	NO	NO	YES	NO	NO	NO	YES	NO	NO	NO	NO	NO	NO	NO	NO	NO	NO	NO
	Cannizzaro 2003	28	HEALTHY	ITALY	YES	NO	NO	YES	YES	YES	NO	NO	NO	NO	NO	NO	NO	NO	NO	NO	NO	NO	NO	NO	NO	NO	NO	YES	NO	NO	NO	NO	NO	YES	NO	NO	NO	NO	NO	NO	NO	NO	NO	NO	NO	NO	NO	NO	NO
	Cannizzaro 2008a	60	HEALTHY	ITALY	YES	NO	NO	YES	NO	YES	NO	YES	NO	NO	NO	NO	NO	NO	NO	NO	NO	NO	NO	NO	NO	NO	NO	NO	NO	NO	NO	NO	NO	NO	NO	NO	NO	NO	NO	NO	NO	NO	NO	NO	NO	NO	NO	NO	NO
	Cannizzaro 2008b	30	HEALTHY	ITALY	YES	NO	NO	YES	NO	YES	NO	YES	NO	NO	NO	NO	NO	NO	NO	NO	NO	NO	NO	NO	NO	NO	NO	NO	NO	NO	NO	NO	NO	NO	NO	NO	NO	NO	NO	NO	NO	NO	NO	NO	NO	NO	NO	NO	NO
	Cannizzaro 2008d	30	HEALTHY	ITALY	YES	NO	NO	NO	NO	YES	NO	YES	NO	NO	NO	NO	NO	NO	NO	NO	NO	NO	NO	NO	NO	NO	NO	NO	NO	NO	NO	NO	NO	NO	NO	NO	NO	NO	NO	NO	NO	NO	NO	NO	NO	NO	NO	NO	NO
	Cannizzaro 2010	40	HEALTHY	ITALY	YES	NO	NO	NO	NO	YES	NO	YES	NO	NO	NO	NO	NO	NO	NO	NO	NO	NO	NO	NO	NO	NO	NO	NO	NO	NO	NO	NO	NO	NO	NO	NO	NO	NO	NO	NO	NO	NO	NO	NO	NO	NO	YES	NO	NO
	Chiapasco 2001	20	HEALTHY	ITALY	YES	NO	NO	NO	YES	YES	NO	NO	NO	NO	NO	NO	NO	NO	NO	NO	NO	NO	NO	NO	NO	NO	NO	YES	NO	NO	YES	NO	NO	YES	NO	NO	NO	NO	NO	NO	NO	NO	NO	NO	NO	NO	NO	NO	NO
	Crespi 2008	40	HEALTHY	ITALY	YES	NO	NO	NO	NO	YES	NO	NO	NO	NO	NO	NO	NO	NO	NO	NO	NO	NO	NO	NO	NO	NO	NO	NO	NO	NO	NO	NO	NO	NO	NO	NO	NO	NO	NO	NO	NO	NO	NO	NO	NO	NO	NO	NO	NO
	den Hartog 2011	62	HEALTHY	NETHERLANDS	NO	YES	NO	NO	NO	NO	YES	NO	NO	NO	NO	NO	NO	NO	NO	NO	NO	NO	NO	NO	NO	NO	NO	NO	NO	NO	NO	NO	NO	NO	YES	NO	NO	NO	NO	NO	NO	NO	NO	NO	NO	NO	YES	NO	NO
	De Rouck 2009	49	HEALTHY	BELGIUM	NO	NO	YES	NO	NO	YES	NO	NO	NO	NO	NO	NO	NO	NO	NO	NO	NO	NO	NO	NO	NO	NO	NO	YES	NO	NO	YES	NO	NO	YES	NO	NO	NO	NO	NO	YES	NO	YES	NO	NO	NO	NO	NO	NO	NO
	Donati 2008	135	HEALTHY	ITALY	YES	NO	NO	NO	NO	YES	NO	NO	NO	NO	NO	NO	NO	NO	NO	YES	NO	NO	NO	NO	NO	NO	NO	YES	NO	NO	NO	NO	NO	YES	NO	NO	NO	NO	YES	NO	NO	YES	NO	NO	NO	NO	NO	NO	NO
	Enkling 2010	30	UNSPECIFIED	NOT REPORTED	NO	NO	YES	NO	NO	YES	NO	YES	NO	NO	NO	NO	NO	NO	NO	NO	NO	NO	NO	NO	NO	NO	NO	NO	YES	NO	YES	NO	NO	YES	NO	NO	NO	NO	NO	NO	NO	NO	NO	NO	NO	NO	YES	NO	NO
	Fischer 2004	24	HEALTHY	SWEDEN	YES	NO	NO	NO	NO	YES	NO	NO	NO	NO	NO	NO	NO	NO	NO	NO	NO	NO	NO	NO	NO	NO	NO	NO	YES	NO	NO	YES	NO	NO	NO	NO	NO	NO	YES	NO	NO	NO	NO	NO	NO	NO	NO	NO	NO
	Güncü 2008	12	HEALTHY	TURKEY	YES	NO	NO	YES	NO	YES	NO	NO	NO	NO	NO	NO	NO	NO	NO	NO	NO	NO	NO	NO	NO	NO	NO	NO	YES	NO	NO	NO	YES	YES	NO	NO	NO	YES	NO	NO	NO	NO	NO	NO	NO	NO	NO	NO	NO
	Hall 2006	25	HEALTHY	NEW ZEALAND	YES	NO	NO	NO	YES	YES	NO	NO	NO	NO	NO	NO	NO	NO	NO	NO	NO	NO	NO	NO	NO	NO	NO	YES	NO	NO	NO	YES	NO	NO	NO	NO	NO	NO	NO	NO	NO	NO	YES	NO	NO	NO	NO	NO	NO
	Lindeboom 2006	48	HEALTHY	NETHERLANDS	YES	NO	NO	YES	NO	YES	NO	NO	NO	NO	NO	NO	NO	NO	NO	NO	NO	NO	NO	NO	NO	NO	NO	NO	NO	NO	NO	NO	NO	NO	NO	NO	NO	NO	NO	YES	NO	NO	YES	NO	NO	NO	NO	NO	NO
	Meloni 2012	20	HEALTHY	ITALY	NO	YES	NO	NO	NO	NO	YES	YES	NO	NO	NO	NO	NO	NO	NO	NO	NO	NO	NO	NO	NO	NO	NO	NO	NO	NO	YES	NO	NO	YES	NO	NO	NO	NO	NO	NO	NO	NO	NO	NO	NO	NO	YES	NO	NO
	Merli 2008	60	HEALTHY	ITALY	YES	NO	NO	NO	NO	YES	NO	YES	NO	NO	NO	NO	NO	NO	NO	NO	NO	NO	NO	NO	NO	NO	NO	NO	NO	NO	NO	NO	NO	NO	NO	NO	NO	NO	NO	NO	NO	NO	NO	NO	NO	NO	NO	NO	NO
	Oh 2006	24	UNSPECIFIED	USA	YES	NO	NO	NO	NO	YES	NO	NO	NO	NO	NO	NO	NO	NO	NO	NO	NO	NO	NO	NO	NO	NO	NO	NO	YES	NO	NO	YES	NO	YES	YES	NO	NO	NO	YES	NO	YES	NO	YES	NO	NO	NO	NO	NO	NO
	Payne 2002	20	HEALTHY	NEW ZEALAND	YES	NO	NO	YES	YES	YES	NO	NO	NO	NO	NO	NO	NO	NO	NO	NO	NO	NO	NO	NO	NO	NO	NO	YES	NO	NO	NO	YES	NO	YES	NO	NO	NO	NO	YES	NO	NO	NO	NO	NO	NO	NO	NO	NO	NO
	Romeo 2002	20	HEALTHY	ITALY	NO	YES	NO	NO	YES	NO	NO	NO	NO	NO	NO	NO	NO	NO	NO	NO	NO	NO	NO	NO	NO	NO	NO	NO	YES	NO	YES	NO	NO	YES	NO	NO	NO	NO	NO	NO	NO	NO	NO	NO	NO	NO	NO	NO	NO
	Schincaglia 2008	30	HEALTHY	ITALY	YES	NO	NO	NO	NO	YES	NO	NO	NO	NO	NO	NO	NO	NO	NO	NO	NO	NO	NO	NO	NO	NO	NO	NO	NO	NO	NO	NO	NO	NO	NO	NO	NO	NO	NO	YES	NO	NO	NO	NO	NO	NO	NO	NO	NO
	Tawse-Smith 2002	48	HEALTHY	NEW ZEALAND	YES	NO	NO	NO	YES	YES	NO	NO	NO	NO	NO	NO	NO	NO	NO	NO	NO	NO	NO	NO	NO	NO	NO	YES	NO	NO	YES	NO	NO	YES	NO	NO	NO	NO	YES	NO	NO	NO	NO	NO	NO	NO	NO	NO	NO
	Testori 2007	52	HEALTHY	ITALY	YES	NO	NO	NO	NO	YES	NO	NO	NO	NO	NO	NO	NO	NO	NO	NO	NO	NO	NO	NO	NO	NO	NO	NO	NO	NO	NO	NO	NO	NO	NO	NO	NO	NO	NO	YES	NO	NO	NO	NO	NO	NO	NO	NO	NO
	Turkyilmaz 2007	20	HEALTHY	TURKEY	YES	NO	NO	YES	NO	YES	NO	YES	NO	NO	NO	NO	NO	NO	NO	NO	NO	NO	NO	NO	NO	NO	NO	NO	NO	NO	NO	NO	NO	NO	NO	NO	NO	NO	NO	NO	NO	NO	NO	NO	NO	NO	NO	NO	NO
	Zöllner 2008	260	HEALTHY	UNSPEC. - 10 COUN.	YES	NO	NO	NO	NO	YES	NO	NO	NO	NO	NO	NO	NO	NO	NO	NO	NO	NO	NO	NO	NO	NO	NO	NO	NO	NO	NO	NO	NO	NO	NO	NO	NO	NO	NO	NO	NO	NO	NO	NO	NO	NO	NO	NO	NO
Esposito 2009	Bianchi 2008	11	HEALTHY	ITALY	YES	NO	NO	NO	NO	YES	NO	NO	YES	NO	NO	NO	NO	NO	NO	NO	NO	NO	NO	NO	NO	NO	NO	NO	NO	NO	NO	NO	NO	NO	NO	NO	NO	NO	NO	NO	NO	NO	NO	NO	NO	NO	NO	YES	NO
	Chiapasco 2004	21	HEALTHY	ITALY	YES	NO	NO	NO	NO	YES	NO	NO	YES	NO	NO	NO	NO	NO	NO	NO	NO	NO	NO	NO	NO	NO	NO	NO	NO	NO	NO	NO	NO	NO	NO	NO	NO	NO	NO	NO	NO	NO	NO	NO	NO	NO	NO	YES	NO
	Chiapasco 2007	17	HEALTHY	ITALY	YES	NO	NO	NO	NO	YES	NO	NO	YES	NO	NO	NO	NO	NO	NO	NO	NO	NO	NO	NO	NO	NO	NO	NO	NO	NO	NO	NO	NO	NO	NO	NO	NO	NO	NO	NO	NO	NO	NO	NO	NO	NO	NO	YES	NO
	Felice 2008	10	HEALTHY	ITALY	YES	NO	NO	NO	NO	YES	NO	YES	NO	NO	NO	NO	NO	NO	NO	NO	NO	NO	NO	NO	NO	NO	NO	NO	NO	NO	NO	NO	NO	NO	NO	NO	NO	NO	NO	NO	NO	NO	NO	NO	NO	NO	YES	YES	NO
	Felice 2009a	60	HEALTHY	ITALY	YES	NO	NO	NO	NO	YES	NO	YES	NO	NO	NO	NO	NO	NO	NO	NO	NO	NO	NO	YES	NO	NO	NO	NO	NO	NO	NO	NO	NO	NO	NO	NO	NO	NO	NO	NO	NO	NO	NO	NO	NO	NO	NO	NO	NO
	Felice 2009b	23	HEALTHY	ITALY	YES	NO	NO	NO	NO	YES	NO	YES	NO	NO	NO	NO	NO	NO	NO	NO	NO	NO	NO	NO	NO	NO	NO	NO	NO	NO	NO	NO	NO	NO	NO	NO	NO	NO	NO	NO	NO	NO	NO	NO	NO	NO	NO	YES	YES
	Fontana 2008	5	HEALTHY	ITALY	YES	NO	NO	NO	NO	YES	NO	NO	YES	NO	NO	NO	NO	NO	NO	NO	NO	NO	NO	NO	NO	NO	NO	NO	NO	NO	NO	NO	NO	NO	NO	NO	NO	NO	NO	NO	NO	NO	NO	NO	NO	NO	NO	YES	NO
	Meijndert 2007	93	HEALTHY	NETHERLANDS	NO	NO	YES	NO	NO	YES	NO	NO	NO	NO	NO	NO	NO	NO	NO	NO	NO	NO	NO	NO	NO	NO	NO	NO	NO	NO	NO	NO	NO	NO	NO	NO	NO	NO	NO	NO	NO	NO	NO	NO	NO	NO	NO	NO	NO
	Merli 2007	22	HEALTHY	ITALY	YES	NO	NO	NO	NO	YES	NO	YES	NO	NO	NO	NO	NO	NO	NO	NO	NO	NO	NO	NO	NO	NO	NO	NO	NO	NO	NO	NO	NO	NO	NO	NO	NO	NO	NO	NO	NO	NO	NO	NO	NO	NO	NO	YES	NO
	Raghoebar 2006	8	HEALTHY	NETHERLANDS	YES	NO	NO	NO	NO	YES	NO	NO	YES	NO	NO	NO	NO	NO	NO	NO	NO	NO	NO	NO	NO	NO	NO	NO	NO	NO	NO	NO	NO	NO	NO	NO	NO	NO	NO	NO	NO	NO	NO	NO	NO	NO	NO	NO	NO
	Schortinghuis 2008	9	UNSPECIFIED	NETHERLANDS	YES	NO	NO	NO	NO	YES	NO	YES	NO	NO	NO	NO	NO	NO	NO	NO	NO	NO	NO	NO	NO	NO	NO	NO	NO	NO	NO	NO	NO	NO	NO	NO	NO	NO	NO	NO	NO	NO	NO	NO	NO	NO	NO	NO	NO
	Stellingsma 2003	58	UNSPECIFIED	NETHERLANDS	YES	NO	NO	NO	YES	YES	NO	YES	NO	NO	NO	NO	NO	NO	NO	NO	NO	NO	NO	NO	YES	NO	NO	NO	YES	NO	YES	NO	NO	YES	NO	NO	NO	YES	NO	NO	NO	NO	NO	NO	NO	NO	NO	NO	NO
Esposito 2013	Schoen 2007	24	TREATED FOR HEAD OR NECK CANCER	NETHERLANDS	NO	NO	YES	NO	YES	YES	NO	YES	NO	NO	NO	NO	NO	NO	NO	NO	NO	NO	NO	NO	NO	NO	NO	NO	YES	YES	YES	NO	NO	YES	NO	NO	NO	YES	YES	NO	NO	NO	NO	NO	NO	NO	NO	NO	NO
Grusovin 2010	Ciancio 1995	20	UNSPECIFIED	USA	NO	NO	NO	NO	NO	NO	NO	NO	NO	NO	NO	NO	NO	NO	NO	NO	NO	NO	NO	NO	NO	NO	NO	NO	YES	NO	YES	NO	NO	YES	NO	YES	NO	NO	NO	NO	NO	NO	NO	NO	NO	NO	NO	NO	NO
	de Araujo Nobre 2007	30	UNSPECIFIED	PORTUGAL	YES	NO	NO	NO	NO	NO	NO	NO	NO	NO	NO	NO	NO	NO	NO	NO	NO	NO	NO	NO	NO	NO	NO	NO	YES	NO	NO	YES	NO	YES	NO	NO	NO	NO	NO	NO	NO	NO	NO	NO	NO	NO	NO	NO	NO
	Felo 1997	24	UNSPECIFIED	NOT REPORTED	NO	NO	NO	NO	NO	NO	NO	NO	NO	NO	NO	NO	NO	NO	NO	NO	NO	NO	NO	NO	NO	NO	YES	NO	YES	NO	YES	NO	NO	NO	NO	NO	NO	NO	NO	NO	NO	NO	NO	NO	NO	NO	NO	NO	NO
	Groenendijk 2004	12	UNSPECIFIED	NETHERLANDS	NO	NO	NO	NO	NO	NO	NO	NO	NO	NO	NO	NO	NO	NO	NO	NO	NO	NO	NO	NO	NO	NO	NO	NO	YES	NO	NO	NO	NO	NO	NO	NO	YES	YES	NO	NO	NO	NO	NO	YES	NO	NO	NO	NO	NO
	Horwitz 2005	30	UNSPECIFIED	ISRAEL	NO	NO	YES	NO	NO	NO	NO	NO	NO	NO	NO	NO	NO	NO	NO	NO	NO	NO	NO	NO	NO	NO	YES	NO	NO	NO	NO	NO	NO	NO	NO	NO	NO	NO	NO	NO	NO	NO	NO	NO	NO	NO	NO	NO	NO
	Ramberg 2009	59	UNSPECIFIED	NOT REPORTED	NO	NO	NO	NO	NO	NO	NO	NO	NO	NO	NO	NO	NO	NO	NO	NO	NO	NO	NO	NO	NO	NO	NO	YES	NO	NO	YES	NO	NO	YES	NO	NO	NO	NO	NO	NO	NO	NO	NO	NO	NO	NO	NO	NO	NO
	Renvert 2004	30	UNSPECIFIED	SWEDEN	NO	NO	NO	NO	NO	NO	NO	NO	NO	NO	NO	NO	YES	NO	NO	NO	NO	NO	NO	NO	NO	NO	NO	NO	YES	NO	YES	NO	NO	YES	NO	NO	YES	NO	NO	NO	NO	NO	NO	NO	NO	NO	NO	NO	NO
	Renvert 2009	31	UNSPECIFIED	SWEDEN	NO	NO	NO	NO	NO	NO	NO	NO	NO	NO	NO	NO	NO	NO	NO	NO	NO	YES	NO	NO	NO	NO	NO	NO	YES	NO	YES	NO	NO	YES	NO	NO	NO	NO	NO	NO	NO	NO	NO	NO	NO	NO	NO	NO	NO
	Strooker 1998	16	UNSPECIFIED	NOT REPORTED	NO	NO	NO	NO	NO	NO	NO	NO	NO	NO	YES	NO	NO	NO	NO	NO	NO	NO	NO	NO	NO	NO	NO	NO	YES	YES	NO	NO	NO	YES	NO	NO	YES	YES	NO	NO	NO	NO	NO	NO	NO	NO	NO	NO	NO
	Tawse-Smith 2002	36	UNSPECIFIED	NEW ZEALAND	NO	NO	NO	NO	NO	NO	NO	NO	NO	NO	NO	NO	NO	NO	NO	NO	NO	NO	NO	NO	NO	NO	NO	NO	YES	NO	NO	YES	NO	NO	NO	NO	NO	NO	NO	NO	NO	NO	NO	NO	NO	NO	NO	NO	NO
	Wolff 1998	31	UNSPECIFIED	USA	NO	NO	NO	NO	NO	NO	NO	NO	NO	NO	NO	NO	NO	NO	NO	NO	NO	NO	NO	NO	NO	NO	NO	NO	YES	NO	YES	NO	NO	YES	NO	NO	NO	YES	NO	NO	NO	NO	NO	NO	NO	NO	NO	NO	NO
Esposito 2012	Arnabat-Dominguez 2003	20	HEALTHY	SPAIN	YES	NO	NO	NO	NO	YES	NO	YES	NO	NO	YES	NO	NO	YES	NO	NO	NO	NO	NO	NO	NO	NO	NO	NO	NO	NO	NO	NO	NO	NO	NO	NO	NO	NO	NO	NO	YES	NO	NO	NO	NO	NO	NO	NO	NO
	Cannizzaro 2011	40	HEALTHY	NOT REPORTED	YES	NO	NO	YES	NO	YES	NO	YES	NO	NO	YES	NO	NO	YES	NO	NO	NO	NO	NO	NO	NO	NO	NO	NO	NO	NO	NO	NO	NO	NO	NO	NO	NO	NO	NO	NO	NO	NO	NO	NO	NO	NO	NO	NO	YES
	Heydenrijk 2000	10	HEALTHY	NETHERLANDS	YES	NO	NO	NO	NO	YES	NO	NO	NO	NO	NO	NO	NO	NO	NO	NO	NO	NO	NO	NO	NO	YES	NO	YES	NO	YES	YES	NO	NO	YES	YES	NO	NO	YES	YES	YES	NO	NO	NO	NO	NO	NO	NO	NO	NO
	Lindeboom 2010	16	HEALTHY	NETHERLANDS	YES	NO	NO	NO	NO	YES	NO	YES	NO	NO	YES	NO	NO	YES	NO	NO	NO	NO	NO	NO	NO	NO	NO	NO	NO	NO	NO	NO	NO	NO	NO	NO	NO	NO	NO	NO	NO	NO	NO	NO	NO	NO	NO	NO	NO
	Lorenzo 2011	22	HEALTHY	SPAIN	YES	NO	NO	NO	NO	YES	NO	YES	NO	NO	YES	NO	NO	NO	NO	NO	NO	NO	NO	NO	NO	NO	NO	NO	YES	NO	YES	NO	NO	YES	YES	YES	NO	NO	YES	NO	NO	NO	NO	NO	NO	NO	NO	NO	NO
	Wiesner 2010	10	UNSPECIFIED	AUSTRIA	YES	NO	NO	NO	NO	YES	NO	YES	NO	NO	NO	NO	NO	NO	NO	NO	NO	NO	NO	NO	NO	NO	NO	NO	NO	NO	NO	NO	NO	NO	NO	NO	NO	NO	NO	NO	YES	NO	NO	NO	NO	NO	NO	NO	NO
Esposito 2012	Büchter 2004	28	UNSPECIFIED	GERMANY	YES	NO	NO	NO	NO	NO	NO	YES	NO	YES	NO	NO	NO	NO	NO	NO	NO	NO	NO	NO	NO	YES	NO	NO	NO	NO	YES	NO	NO	YES	NO	YES	NO	NO	NO	NO	NO	NO	NO	NO	NO	NO	NO	NO	NO
	Karring 2005	11	UNSPECIFIED	DENMARK	YES	NO	NO	NO	NO	NO	NO	YES	NO	YES	NO	NO	NO	NO	NO	NO	NO	NO	NO	NO	NO	YES	NO	YES	NO	NO	YES	NO	NO	YES	NO	NO	NO	NO	NO	NO	NO	NO	NO	NO	NO	NO	YES	NO	NO
	Renvert 2011	42	HEALTHY	SWEDEN	YES	NO	NO	NO	NO	NO	NO	NO	NO	NO	NO	NO	NO	NO	NO	NO	NO	NO	NO	NO	NO	YES	NO	YES	NO	NO	YES	YES	NO	YES	NO	NO	NO	NO	NO	NO	NO	NO	NO	NO	NO	NO	NO	NO	YES
	Romeo 2005	17	UNSPECIFIED	ITALY	YES	NO	NO	NO	NO	NO	NO	YES	NO	YES	NO	NO	NO	NO	NO	NO	NO	NO	NO	NO	NO	YES	NO	YES	NO	NO	YES	NO	NO	YES	YES	YES	NO	NO	NO	NO	NO	NO	NO	NO	NO	NO	NO	NO	NO
	Schwarz 2005	19	HEALTHY	GERMANY and SWITZERLAND	YES	NO	NO	NO	NO	NO	NO	YES	NO	YES	NO	NO	NO	NO	NO	NO	NO	NO	NO	NO	NO	YES	NO	YES	NO	NO	YES	NO	NO	YES	YES	YES	NO	NO	NO	NO	NO	NO	NO	NO	NO	NO	NO	NO	NO
	Schwarz 2006a	18	HEALTHY	GERMANY and SWITZERLAND	YES	NO	NO	NO	NO	NO	NO	YES	NO	YES	NO	NO	NO	NO	NO	NO	NO	NO	NO	NO	NO	YES	NO	YES	NO	NO	YES	NO	NO	YES	YES	YES	NO	NO	NO	NO	NO	NO	NO	NO	NO	NO	NO	NO	NO
	Schwarz 2006b	19	HEALTHY	GERMANY	YES	NO	NO	NO	NO	NO	NO	YES	NO	YES	NO	NO	NO	NO	NO	NO	NO	NO	NO	NO	NO	YES	NO	YES	NO	NO	YES	NO	NO	YES	YES	YES	NO	NO	NO	NO	NO	NO	NO	NO	NO	NO	NO	NO	NO
	Schwarz 2011	30	HEALTHY	GERMANY	YES	NO	NO	NO	NO	NO	NO	YES	NO	YES	NO	NO	NO	NO	NO	NO	NO	NO	NO	NO	NO	NO	NO	YES	NO	NO	YES	NO	NO	YES	YES	YES	NO	NO	NO	NO	NO	NO	NO	NO	NO	NO	NO	NO	YES
	Tang 2002	27	UNSPECIFIED	CHINA	YES	NO	NO	NO	NO	NO	NO	NO	NO	YES	NO	NO	NO	NO	NO	NO	NO	NO	NO	NO	NO	YES	NO	NO	YES	NO	YES	NO	NO	YES	NO	NO	YES	NO	NO	NO	NO	NO	NO	NO	NO	NO	NO	NO	NO
Atieh 2021	Barone 2012	40	HEALTHY	ITALY	YES	NO	NO	NO	NO	NO	NO	NO	NO	NO	NO	NO	NO	NO	NO	NO	NO	NO	NO	NO	NO	NO	NO	NO	YES	NO	YES	NO	NO	NO	NO	NO	NO	YES	NO	NO	NO	NO	NO	NO	NO	NO	NO	NO	NO
	Brkovic 2012	20	HEALTHY	SERBIA	NO	NO	NO	NO	NO	NO	NO	NO	NO	NO	NO	NO	NO	NO	NO	NO	NO	NO	NO	NO	NO	NO	NO	NO	NO	NO	NO	NO	NO	NO	NO	NO	NO	NO	NO	NO	NO	NO	NO	NO	NO	NO	NO	NO	NO
	Cha 2019	39	HEALTHY	SOUTH KOREA	NO	NO	NO	NO	NO	NO	NO	NO	NO	NO	NO	NO	NO	NO	NO	NO	NO	NO	NO	NO	NO	NO	NO	NO	NO	NO	NO	NO	NO	NO	NO	NO	NO	NO	NO	NO	NO	NO	NO	NO	NO	NO	NO	NO	NO
	Fernandes 2011	18	HEALTHY	BRAZIL	NO	NO	NO	NO	NO	NO	NO	NO	NO	NO	NO	NO	NO	NO	NO	NO	NO	NO	NO	NO	NO	NO	NO	NO	NO	NO	NO	NO	NO	NO	NO	NO	NO	NO	NO	NO	NO	NO	NO	NO	NO	NO	NO	NO	NO
	Festa 2013	15	HEALTHY	ITALY	NO	NO	NO	NO	NO	NO	NO	NO	NO	NO	NO	NO	NO	NO	NO	NO	NO	NO	NO	NO	NO	NO	NO	NO	NO	NO	NO	NO	NO	NO	NO	NO	NO	NO	NO	NO	NO	NO	NO	NO	NO	NO	NO	NO	NO
	Fischer 2018	35	HEALTHY	GERMANY	NO	NO	NO	NO	NO	NO	NO	NO	NO	NO	NO	NO	NO	NO	NO	NO	NO	NO	NO	NO	NO	NO	NO	NO	NO	NO	NO	NO	NO	NO	NO	NO	NO	NO	NO	NO	NO	NO	NO	NO	YES	NO	NO	NO	NO
	Gholami 2012	12	HEALTHY	IRAN	NO	NO	NO	NO	NO	NO	NO	NO	NO	NO	NO	NO	NO	NO	NO	NO	NO	NO	NO	NO	NO	NO	NO	NO	NO	NO	NO	NO	NO	NO	NO	NO	NO	NO	NO	NO	NO	NO	NO	NO	NO	NO	NO	NO	NO
	Hoang 2012	30	HEALTHY	USA	NO	NO	NO	NO	NO	NO	NO	NO	NO	NO	NO	NO	NO	NO	NO	NO	NO	NO	NO	NO	NO	NO	NO	NO	NO	NO	NO	NO	NO	NO	NO	NO	NO	NO	NO	NO	NO	NO	NO	NO	NO	NO	NO	NO	NO
	Iorio-Siciliano 2017	20	HEALTHY	ITALY	NO	NO	NO	NO	NO	NO	NO	NO	NO	NO	NO	NO	NO	NO	NO	NO	NO	NO	NO	NO	NO	NO	NO	NO	NO	NO	NO	NO	NO	NO	NO	NO	NO	NO	NO	NO	NO	NO	NO	NO	NO	NO	NO	NO	NO
	Iorio-Siciliano 2020	40	HEALTHY	ITALY	NO	NO	NO	NO	NO	NO	NO	NO	NO	NO	NO	NO	NO	NO	NO	NO	NO	NO	NO	NO	NO	NO	NO	NO	NO	NO	NO	NO	NO	NO	NO	NO	NO	NO	NO	NO	NO	NO	NO	NO	NO	YES	NO	NO	NO
	Madan 2014	15	HEALTHY	INDIA	NO	NO	NO	NO	NO	NO	NO	NO	NO	NO	NO	NO	NO	NO	NO	NO	NO	NO	NO	NO	NO	NO	NO	NO	NO	NO	NO	NO	NO	NO	NO	NO	NO	NO	NO	NO	NO	NO	NO	NO	NO	NO	NO	NO	NO
	Pang 2014	30	HEALTHY	CHINA	NO	NO	NO	YES	NO	NO	NO	NO	NO	NO	NO	NO	NO	NO	NO	NO	NO	NO	NO	NO	NO	NO	NO	NO	NO	NO	NO	NO	NO	NO	NO	NO	NO	NO	NO	NO	NO	NO	NO	NO	NO	NO	NO	NO	NO
	Patel 2013	25	HEALTHY	UNITED KINGDOM	NO	NO	YES	NO	NO	NO	NO	NO	NO	NO	NO	NO	NO	NO	NO	NO	NO	NO	NO	NO	NO	NO	NO	NO	NO	NO	NO	NO	NO	YES	YES	NO	NO	NO	NO	NO	NO	NO	NO	NO	NO	NO	NO	NO	NO
	Santana 2019	31	HEALTHY	USA	NO	NO	NO	NO	NO	NO	NO	NO	NO	NO	NO	NO	NO	NO	NO	NO	NO	NO	NO	NO	NO	NO	NO	NO	NO	NO	NO	NO	NO	NO	NO	NO	NO	NO	NO	NO	NO	NO	NO	NO	NO	NO	NO	NO	NO
	Scheyer 2016	40	HEALTHY	USA and GERMANY	NO	NO	NO	NO	NO	NO	NO	NO	NO	NO	NO	NO	NO	NO	NO	NO	YES	NO	NO	NO	NO	NO	NO	NO	NO	NO	NO	NO	NO	NO	NO	NO	NO	NO	NO	NO	NO	NO	NO	NO	NO	NO	NO	NO	NO
	Serrano Mendez 2017	20	HEALTHY	COLOMBIA	NO	NO	NO	NO	NO	NO	NO	NO	NO	NO	NO	NO	NO	NO	NO	NO	NO	NO	NO	NO	NO	NO	NO	NO	NO	NO	NO	NO	NO	NO	NO	NO	NO	NO	NO	NO	NO	NO	NO	NO	NO	NO	NO	NO	NO
[truncated: 28 more columns]

## Sheet: Implant failure
		IMPLANT FAILURE
	STUDY ID	DEFINED AS	FOLLOW-UP TIME
	Abu-Ta'a 2008	A failed implant was defined as the presence of signs of infection and/or radiographic peri-implant radiolucencies that could not respond to a course of antibiotics and/or judged a failure after performing an explorative flap surgery by an experienced periodontologist	5 months
	Caiazzo 2011	Implant failure was defined as mechanical implant removal because of lack of osteointegration.	3 months
	Esposito 2008a	Implant mobility of each implant measured manually and/or any infection dictating implant removal	4 months
	Esposito 2010a	Implant mobility of each implant measured manually and/or any infection dictating implant removal	4 months
	Nolan 2013	Success = Immobile implant Failure = Mobile implant	3-4 months
	Cannizzaro 2009	defined as implant mobility, removal of stable implants dictated by progressive marginal bone loss or infection, and/ or implant facture or any other mechanical problem rendering the implant not usable	5 years
	Checchi 2010	implant mobility and removal of stable implants dictated by progressive marginal bone loss or infection	1 year
	Crespi 2012	lack of implant stability, presence of radiolucent zone around the implants, mucosal suppuration and pain.	19 months
	Esposito 2012	implant mobility and removal of stable implants dictated by progressive marginal bone loss or infection	1 year
	Felice 2009a	implant mobility and removal of stable implants dictated by progressive marginal bone loss or infection	1 year
	Felice 2009b	implant mobility and removal of stable implants dictated by progressive marginal bone loss or infection	1 year
	Felice 2011	implant mobility, removal of stable implants dictated by progressive marginal bone loss or infection, and implant fracture	5 months
	Felice 2012	implant mobility and removal of stable implants dictated by progressive marginal bone loss or infection	1 year
	Felice 2013	implant mobility, removal of stable implants dictated by progressive marginal bone loss or infection, and any mechanical complications (e.g. implant fracture) rendering the implant unusable. Also, implants that had to be removed at implant insertion due to lack of stability and the risk of falling into the sinus cavity, were considered as failures	1 year
	Hallman 2002	implant survival	1 year
	Lindgren 2012	Implant survival and success rates were evaluated according to Albrektsson criteria. An implant was considered a failure if removed for any reason. Implants that were not removed but did not meet the success criteria were regarded as survivals.	3 years
	Merli 2013	the presence of any mobility of the individual implant and/or any situation dictating implant removal	6 months
	Raghoebar 2005	not defined	2 years
	Rickert 2013	implant survival	1 year
	Si 2013	The implant survival was determined by the same method suggested by Buser et al. (1997) and Cochran et al. (2002): absence of clinically detectable implant mobility, absence of pain and subjective discomfort, absence of peri-implant infection, and absence of continuous radiolucency around the implant. Implant loss, mobility or removals in case of progressive marginal bone loss, severe peri-implan…	2 years
	Torres 2009	Implant survival is defined as the implant remaining in situ during the entire observation period.	2 years
	Torres 2013	Albrektsson’s success criteria (pocket probing depth <4 mm, bone loss <0.2 mm and loose index <0) (Albrektsson et al. 1986).	1 year
	Wannfors 2000	Implants that were clinically mobile were considered to be failures and were removed.	3 years
	Block 2009	implant survival	2 years
	Chen 2005	not defined	2 years
	Chen 2007	not defined	3 years
	Lindeboom 2006	clinically detectable mobility, radiographic evidence of peri-implant radiolucency, signs or symptoms of infection, bone loss in excess of criteria set by Albrektsson et al.	18 months
	Palattella 2008	implant survival	2 years
	Schropp 2003	implant survival	5 years
	Assad 2007	implant abutments were subjected to alternate pressure in a buccolingual and mesiodistal direction between the handles of 2 mirrors. Any amount of movement was considered failure of osseointegration.	2 years
	Cannizzaro 2003	fracture, mobility when tested, peri-implant radiolucency, pain, discomfort, infection, and/or marginal bone loss that could not be alleviated by clinical intervention	1 year
	Cannizzaro 2008a	the presence of any mobility of the individual implant and/or any infection dictating implant removal	1 year
	Cannizzaro 2008b	the presence of any mobility of the individual implant and/or any infection dictating implant removal	1 year
	Cannizzaro 2008d	the presence of any mobility of the individual implant and/or any infection dictating implant removal	9 months
	Cannizzaro 2010	implant mobility and removal of stable implants dictated by progressive marginal bone loss, infection or implant fracture	1 year
	Chiapasco 2001	Implant success was evaluated according to the success criteria proposed by Albrektsson and associates.	2 years
	Crespi 2008	lack of implant stability, presence of radiolucent zone around the implants, mucosal suppuration and pain.	1 year
	De Rouck 2009	implant survival	1 year
	Donati 2008	implant failure to integrate	1 year
	Enkling 2010	implant survival	1 year
	Fischer 2004	The success of the implants was evaluated in accordance with Albrektsson et. Al	1 year
	Güncü 2008	not defined	1 year
	Hall 2006	criteria by Albrektsson	1 year
	Lindeboom 2006	Implats were considered failures with the presence of significant marginal bone loss, peri-implant radiolucency, mobility, pain, discomfort, and/or neurosensory alteration	1 year
	Merli 2008	the presence of any mobility of the individual implant and/or any situation dictating implant removal	1 year
	Oh 2006	failure to osseointegrate	6 months
	Payne 2002	implant mobility	2 years
	Schincaglia 2008	radiolucency around the implant, mobility and suppuration, pain or ongoing pathologic processes	1 year
	Tawse-Smith 2002	failure to osseointegrate	2 years
	Testori 2007	not defined	1 year
	Turkyilmaz 2007	the success criteria suggested by Albrektsson et al.	1 year
	Zöllner 2008	implant mobility; presence of peri-implant radiolucency, recurrent peri-implant infection, continuous or recurrent pain, or structural failure of the implant; and >0.2 mm bone resorption between any two visits	1 year
	Bianchi 2008	criteria by Albrektsson et al.	18 months
	Chiapasco 2004	(a) presence of persistent pain or dysesthesia; (b) presence of periimplant infection with suppuration; (c) presence of mobility; (d) presence of continuous peri-implant radiolucency; and (e) peri-implant bone resorption more than 1.5 mm in the first year of function and more than 0.2 mm in the following years (Albrektsson et al. 1986).	3 years
	Chiapasco 2007	(a) presence of persistent pain or dysesthesia; (b) presence of periimplant infection with suppuration; (c) presence of mobility; (d) presence of continuous peri-implant radiolucency; and (e) peri-implant bone resorption more than 1.5 mm in the first year of function and more than 0.2 mm in the following years (Albrektsson et al. 1986).	3 years
	Felice 2008	implant mobility and removal of stable implants dictated by progressive marginal bone loss or infection	1 year
	Felice 2009a	implant mobility and removal of stable implants dictated by progressive marginal bone loss or infection	4 months
	Felice 2009b	criteria of Albrektsson and colleagues	1 year
	Fontana 2008	not defined	1 year
	Meijndert 2007	implant survival	1 year
	Merli 2007	Implant mobility; any infection dictating implant removal	3 years
	Raghoebar 2006	not defined	2 years
	Schortinghuis 2008	implant loss	2 years
	Stellingsma 2003	failure to osseointegrate	2 years
	Schoen 2007	implant survival	1 year
	de Araujo Nobre 2007	clinical implant mobility accessed manually, by applying lateral movements to the implant	6 months
	Horwitz 2005	implant survival	3 months
	Arnabat-Dominguez 2003	not defined	6 months
	Cannizzaro 2011	the presence of any mobility of the individual implant and/or any infection dictating implant removal	1 year
	Heydenrijk 2000	implant loss	1 year
	Lindeboom 2010	not defined	6 months
	Lorenzo 2011	not defined	6 months
	Wiesner 2010	implant mobility and removal of stable implants dictated by progressive marginal bone loss or infection	1 year
	Büchter 2004	progressive peri-implant loss of bone that exceeds the limits of tolerable bone absorption after successful osseointegration	3-4 months
	Karring 2005	not defined	6 months
	Renvert 2011	implant loss	6 months
	Romeo 2005	not defined	2 years
	Schwarz 2005	not defined	6 months
	Schwarz 2006a	not defined	1 year
	Schwarz 2006b	not defined	4 years
	Schwarz 2011	not defined	6 months
	Tang 2002	not defined	3 months
	Barone 2012	implant mobility, removal of stable implants as a result of progressive bone loss and implant fracture	3 years

## Sheet: Prosthesis failure
		PROSTHESIS FAILURE
	STUDY ID	DEFINED AS	TYPE OF SUPRASTRUCTURE
	Esposito 2008a	Prostheses that could not be placed or prosthesis failure if secondary to implant failures	unsepcified
	Esposito 2010a	Prostheses that could not be placed or prosthesis failure if secondary to implant failures	unspecified
	Cepa 2017	criteria by Walton 1998. and Payne 2002.	unspecified
	Cristache 2014	criteria by Walton 1998. and Payne 2002.	unspecified
	Cune 2010	criteria by Walton 1998. and Payne 2002.	unspecified
	Kappel 2016	criteria by Walton 1998. and Payne 2002.	unspecified
	Naert 1999	criteria by Walton 1998. and Payne 2002.	unspecified
	Walton 2002	criteria by Walton 1998. and Payne 2002.	unspecified
	Cannizzaro 2009	defined as planned prosthesis that could not be placed due to implant failure(s) and loss of the prosthesis secondary to implant failure(s)	fixed
	Checchi 2010	planned prosthesis that could not be placed due to implant failure(s) and loss of the prosthesis secondary to implant failure(s)	fixed
	Crespi 2012	prosthesis mobility	fixed
	Esposito 2012	planned prosthesis that could not be placed due to implant failure(s) and loss of the prosthesis secondary to implant failure(s)	fixed
	Felice 2009a	planned prosthesis which could not be placed due to implant failure(s) and loss of the prosthesis secondary to implant failure(s)	fixed
	Felice 2009b	planned prosthesis which could not be placed due to implant failure(s) and loss of the prosthesis secondary to implant failure(s)	fixed
	Felice 2011	planned prosthesis that could not be placed due to implant failure(s) and loss of the prosthesis secondary to implant failure(s)	fixed
	Felice 2012	planned prosthesis which could not be placed due to implant failure(s) and loss of the prosthesis secondary to implant failure(s)	fixed
	Felice 2013	a planned prosthesis that could not be placed due to implant failure(s) and loss of the prosthesis secondary to implant failure(s), or any prosthesis that had to be replaced	fixed
	Hallman 2002	not defined	fixed
	Lindgren 2012	not defined	fixed
	Merli 2013	planned prosthesis that could not be placed and loss of the prosthesis secondary to implant failure	fixed
	Raghoebar 2005	not defined	mobile
	Rickert 2013	not defined	mobile
	Si 2013	not defined	unspecified
	Torres 2009	not defined	unspecified
	Torres 2013	not defined	mobile
	Wannfors 2000	not defined	mobile
	Block 2009	not defined	fixed
	Chen 2005	not defined	fixed
	Chen 2007	not defined	fixed
	Lindeboom 2006	not defined	fixed
	Palattella 2008	not defined	fixed
	Schropp 2003	not defined	fixed
	Assad 2007	not defined	fixed
	Cannizzaro 2003	not defined	fixed
	Cannizzaro 2008a	an overdenture that could not be placed because of implant failures or secondary to implant failure, or if the patient was not using it	mobile
	Cannizzaro 2008b	Prostheses that could not be placed or prosthesis failure if secondary to implant failures	fixed
	Cannizzaro 2008d	Prosthesis that could not be placed or prosthesis failure if secondary to implant failures	fixed
	Cannizzaro 2010	not defined	fixed
	Chiapasco 2001	not defined	mobile
	Crespi 2008	prosthesis mobility	fixed
	De Rouck 2009	not defined	fixed
	Donati 2008	not defined	fixed
	Enkling 2010	not defined	mobile
	Fischer 2004	fracture or component failure	fixed
	Güncü 2008	not defined	fixed
	Hall 2006	criteria by Walton 1998.	fixed
	Lindeboom 2006	not defined	fixed
	Merli 2008	fracture of the implant or fracture of the prosthesis	fixed
	Oh 2006	not defined	fixed
	Payne 2002	not defined	mobile
	Schincaglia 2008	not defined	fixed
	Tawse-Smith 2002	not defined	fixed
	Testori 2007	not defined	fixed
	Turkyilmaz 2007	need for overdenture adjustments and repairs	mobile
	Zöllner 2008	not defined	fixed
	Bianchi 2008	not defined	mobile
	Chiapasco 2004	not defined	fixed
	Chiapasco 2007	not defined	fixed
	Felice 2008	planned prosthesis, which could not be placed due to implant failure(s) and loss of the prosthesis secondary to implant failure(s)	fixed
	Felice 2009a	planned prosthesis that could not be placed due to implant failure(s) and loss of the prosthesis secondary to implant failure(s)	fixed
	Felice 2009b	not defined	fixed
	Fontana 2008	not defined	fixed
	Meijndert 2007	not defined	fixed
	Merli 2007	not defined	fixed
	Raghoebar 2006	not defined	mobile
	Schortinghuis 2008	fracture or component failure	mobile
	Stellingsma 2003	not defined	mobile
	Schoen 2007	not defined	mobile
	Arnabat-Dominguez 2003	not defined	unspecified
	Cannizzaro 2011	a prosthesis that could not be placed because of implant failures or a failed prosthesis or a definitive prosthesis that had to be remade/replaced for any reason	fixed
	Heydenrijk 2000	not defined	unspecified
	Lindeboom 2010	not defined	fixed
	Lorenzo 2011	not defined	unspecified
	Wiesner 2010	not defined	unspecified

## Sheet: Postop. complications
		POSTOPERATIVE COMPLICATIONS
	STUDY ID	WHICH?
	Caiazzo 2011	internal and external edema, internal and external erythema, pain, heat, and exudate
	Esposito 2008a	wound dehiscence, suppuration, fistula, abscess, osteomyelitis etc.
	Esposito 2010a	wound dehiscence, suppuration, fistula, abscess, osteomyelitis etc.
	Nolan 2013	post-operative swelling, bruising, suppuration and wound dehiscence
	Checchi 2010	Any biological or prosthetic complications. In particular, perforations of the sinus lining were recorded at implant placement
	Crespi 2012	postoperative pain
	Esposito 2012	Any biological or prosthetic complications
	Felice 2009a	Any biological or prosthetic complications
	Felice 2009b	Any biological or prosthetic complications
	Felice 2011	Any biological or prosthetic complications at donor and recipient sites, including prolonged postoperative pain at the donor site
	Felice 2012	Any biological or prosthetic complications
	Felice 2013	Any biological or prosthetic complications
	Lindgren 2012	not specified
	Merli 2013	Any biological or prosthetic complications defined as unexpected deviations from the normal treatment outcome
	Raghoebar 2005	not specified
	Rickert 2013	inflammation, redness of the mucosa, wound dehiscence, sequestration, and loss of bone particles
	Torres 2009	sinus membrane dehiscence
	Torres 2013	postoperative unexplained pain
	Lindeboom 2006	not specified
	Palattella 2008	not specified
	Schropp 2003	not specified
	Cannizzaro 2008a	Any biological or prosthetic complications
	Cannizzaro 2008b	Any biological or prosthetic complications
	Cannizzaro 2008d	Any biological or prosthetic complications
	Cannizzaro 2010	Any biological or prosthetic complications
	Enkling 2010	not specified
	Meloni 2012	Prosthetic complications, and biological complications such as wound or implant infection, mucositis, abscesses or periimplantitis were recorded.
	Merli 2008	unexpected deviations from the normal treatment outcome; examples of biological complications are haemorrhaging during and after implant placement and/or peri-implantitis
	Turkyilmaz 2007	not specified
	Felice 2008	Any biological or prosthetic complications
	Felice 2009a	Any biological or prosthetic complications
	Felice 2009b	Complications were assessed and classified as “minor” or “major,” based on the criteria established by Enislidis and colleagues
	Merli 2007	any biological complications
	Schortinghuis 2008	inflammation, wound infection, wound dehiscence, sensory disturbances of lip and chin
	Stellingsma 2003	serious pain for more than 1 week
	Schoen 2007	pain, fatigue; bowel function, breathing, appetite and sleep disorders
	Arnabat-Dominguez 2003	pain or any kind of discomfort
	Cannizzaro 2011	biological complications such as periimplant mucositis (without bone loss), peri-implantitis (bone loss with suppuration or heavily inflamed tissues) and fistulas
	Lindeboom 2010	not specified
	Lorenzo 2011	pain
	Wiesner 2010	Any biological or prosthetic complications
	Büchter 2004	not specified
	Karring 2005	Peri-implant mucositis and peri-implantitis
	Romeo 2005	not specified
	Schwarz 2005	not specified
	Schwarz 2006a	not specified
	Schwarz 2006b	Minor complications were related to usual post-operative swelling
	Schwarz 2011	allergic reactions, swellings, abscesses or infections

## Sheet: Adverse events
		ADVERSE EVENTS
	STUDY ID	WHICH?
	Abu-Ta'a 2008	not specified
	Anitua 2009	postoperative infection
	Caiazzo 2011	not specified
	Esposito 2008a	erythema multiforme, urticaria, nausea, vomiting, diarrhoea etc.
	Esposito 2010a	erythema multiforme, urticaria, nausea, vomiting, diarrhoea etc.
	Nolan 2013	postoperative pain
	Büchter 2004	not specified
	Karring 2005	not specified
	Romeo 2005	not specified
	Schwarz 2005	not specified
	Schwarz 2006a	not specified
	Schwarz 2006b	not specified
	Schwarz 2011	not specified
	Tang 2002	not specified

## Sheet: Radiograph. marginal bone level
		RADIOGRAPHIC MARGINAL BONE LEVEL
	STUDY ID	WHICH KIND OF IMAGE WAS USED?
	Felice 2013	periapical
	Lindgren 2012	periapical
	Merli 2013	periapical
	Wannfors 2000	periapical
	Lindeboom 2006	intraoral unspecified
	Palattella 2008	intraoral unspecified
	Schropp 2003	intraoral unspecified
	Assad 2007	intraoral unspecified
	Cannizzaro 2003	intraoral unspecified
	Cannizzaro 2008b	intraoral unspecified
	Cannizzaro 2008d	intraoral unspecified
	Chiapasco 2001	panoramic
	Crespi 2008	periapical
	De Rouck 2009	intraoral unspecified
	Donati 2008	intraoral unspecified
	Fischer 2004	intraoral unspecified
	Güncü 2008	intraoral unspecified
	Hall 2006	intraoral unspecified
	Lindeboom 2006	intraoral unspecified
	Payne 2002	intraoral unspecified
	Romeo 2002	panoramic
	Schincaglia 2008	intraoral unspecified
	Tawse-Smith 2002	intraoral unspecified
	Testori 2007	intraoral unspecified
	Turkyilmaz 2007	intraoral unspecified
	Zöllner 2008	intraoral unspecified
	Chiapasco 2004	periapical
	Chiapasco 2007	periapical
	Meijndert 2007	periapical
	Stellingsma 2003	extra-oral oblique lateral
	Schoen 2007	extra-oral oblique lateral
	Wiesner 2010	intraoral unspecified

## Sheet: Aesthetics
		AESTHETICS
	STUDY ID	DETERMINED BY?
	Block 2009	dentist
	Chen 2007	patient and dentist
	Lindeboom 2006	blinded outcome assessor
	Palattella 2008	dentist
	Schropp 2003	patient and dentist
	den Hartog 2011	dentist
	De Rouck 2009	patient
	Meijndert 2007	patient and dentist
	Lorenzo 2011	objective (colour blending of the grafted site with the adjacent soft tissues)
	Wiesner 2010	objective (pink aesthetic scores)

## Sheet: Histomorphometric eval.
		HISTOMORPHOMETRIC EVALUATION
	STUDY ID	DEFINITION/MEASUREMENT OF
	Hallman 2002	"...the gross anatomy of the tissues surrounding the microimplants… the specimens consisted of newly formed bone tissue, bone graft material, loose connective tissue, and occasional areas of fat cells…"
	Lindgren 2012	not specified
	***Raghoebar 2005***	"...quality of bone biopsy, ratio bone–bone marrow, type of bone marrow (loose connective tissue, fibrous, fat), presence of hematopoietic tissue, presence of bone formation, osteoblastic rimming, and presence of bone resorption…"
	Torres 2009	"...the following measurements were taken from each sample: newly formed bone volume (NB), soft tissue volume (ST) and residual graft volume (RG)…"
	Torres 2013	"...area occupied by ABB particles and newly formed bone…"
	Felice 2008	"Histological and histomorphometric evaluation of the augmented bone retrieved with a trephine bur at implant placement. Data on this outcome will be reported in future publications."
	Fontana 2008	"...degrees of maturation and mineralization in the regenerated area. In the apical portion, native lamellar bone was present in direct continuity with the overlying regenerated bone…some biopsy specimens showed the presence of residual corticocancellous chips."
	Raghoebar 2006	"…quantity of the PDLLA material…"
	Schortinghuis 2008	not reported
	Madan 2014	"...to evaluate the percentage of mineralization…quantity of newly formed trabecular bone with large marrow spaces..."
	Santana 2019	"quantitative analysis of vascular, marrow, trabecular, and graft particle architecture and histomorphometric analysis of mineralized bone (% area) and graft particles (% area)"
	Scheyer 2016	"% of new bone, % of graft and % of connective tissue/bone marrow components from mid-section bone core biopsies at 6 months, including: a) % of New bone in contact with graft B) % of Graft in contact with new bone"
	Serrano Mendez 2017	"...was used to evaluate the percentages of newly formed bone, marrow spaces, soft tissue and biomaterial residues"
